# Supplementary material for: Interplay between host genetics and gut microbiome composition in the Japanese population
Source: Front Microbiomes. 2025 Oct 14;4:1635907. doi: 10.3389/frmbi.2025.1635907 (PMC12993688; doi:10.3389/frmbi.2025.1635907)
Supplement: Supplementary file 3 [file Table1.xlsx]

## Sheet: Sup Table 1
	Supplementary Table 1: Taxa and bacterial pathways, filtered based on prevalence (percentage of samples where the taxa is present) and abundance (mean of the abundance of each taxa in the whole sample)
	Phylum				Class			Order			Family		Genus			Species			Bacterial pathways
	Phylum	Prevalence	Abundance	Class	Prevalence	Abundance	Order	Prevalence	Abundance	Family	Prevalence	Abundance	Genus	Prevalence	Abundance	Species	Prevalence	Abundance	Bacterial pathways (KEGG ID)	Prevalence	Abundance
	Firmicutes	1	0.727803	Clostridia	1	0.6387	Eubacteriales	1	0.638691	Lachnospiraceae	0.996466	0.237844	Unassigned	1	0.222599	Collinsella_aerofaciens_[ref_mOTU_v2_1383]	0.717314	0.0586802	Transporters [BR:ko02000]	1	0.101724
	Actinobacteria	1	0.215335	Actinomycetia	0.964664	0.138653	Bifidobacteriales	0.932862	0.136383	Oscillospiraceae	1	0.180548	Bifidobacterium	0.932862	0.136315	Blautia_wexlerae_[ref_mOTU_v2_0466]	0.968198	0.0551352	ABC transporters [PATH:ko02010]	1	0.0367328
	Bacteroidetes	0.742049	0.028615	Coriobacteriia	0.996466	0.0766816	Coriobacteriales	0.795053	0.0631382	Bifidobacteriaceae	0.932862	0.136383	Ruminococcus	1	0.11179	Bifidobacterium_adolescentis_[ref_mOTU_v2_1156]	0.558304	0.0504476	DNA repair and recombination proteins [BR:ko03400]	1	0.0353997
				Bacteroidia	0.742049	0.0286005	Bacteroidales	0.742049	0.0286005	Unassigned	1	0.131102	Blautia	0.992933	0.0969407	unknown_Lachnospiraceae_[meta_mOTU_v2_6937]	0.855124	0.0472799	Transfer RNA biogenesis [BR:ko03016]	1	0.0287149
				Bacilli	0.954064	0.0280716	Unassigned	0.727915	0.0275335	Eubacteriaceae	0.957597	0.0705935	Eubacterium	0.957597	0.0705664	Ruminococcus_bromii_[ref_mOTU_v2_4720]	0.459364	0.0432156	Peptidases and inhibitors [BR:ko01002]	1	0.0245109
				Unassigned	0.710247	0.0273254	Lactobacillales	0.946996	0.027293	Coriobacteriaceae	0.795053	0.0619381	Collinsella	0.770318	0.0610461	Bifidobacterium_pseudocatenulatum_[ref_mOTU_v2_0632]	0.575972	0.041705	Ribosome biogenesis [BR:ko03009]	1	0.0186739
				Negativicutes	0.883392	0.0262283	Erysipelotrichales	0.812721	0.0189256	Clostridiaceae	1	0.046468	Clostridium	0.992933	0.039544	Eubacterium_rectale_[ref_mOTU_v2_1416]	0.667845	0.0401395	Two-component system [PATH:ko02020]	1	0.0182359
							Eggerthellales	0.971731	0.0135435	Streptococcaceae	0.929329	0.0234846	Faecalibacterium	0.858657	0.0344092	Bifidobacterium_longum_[ref_mOTU_v2_0150]	0.763251	0.0332981	Purine metabolism [PATH:ko00230]	1	0.0180997
										Bacteroidaceae	0.657244	0.0190554	Dorea	0.862191	0.0296311	Blautia_sp._KLE_1732_[ref_mOTU_v2_0859]	0.674912	0.0258799	Quorum sensing [PATH:ko02024]	1	0.0179453
										Erysipelotrichaceae	0.809187	0.0186023	Anaerostipes	0.879859	0.0260866	Anaerostipes_hadrus_[ref_mOTU_v2_1309]	0.826855	0.0257828	Amino acid related enzymes [BR:ko01007]	1	0.0177324
										Eggerthellaceae	0.971731	0.0135435	Streptococcus	0.925795	0.0231107	Ruminococcus_torques_[ref_mOTU_v2_4718]	0.515901	0.0214725	Starch and sucrose metabolism [PATH:ko00500]	1	0.0177194
													Bacteroides	0.657244	0.0190027	Ruminococcus_gnavus_[ref_mOTU_v2_0280]	0.756184	0.0211041	Transcription factors [BR:ko03000]	1	0.0175428
													Roseburia	0.833922	0.0162542	Dorea_longicatena_[ref_mOTU_v2_2893]	0.646643	0.0146531	Chromosome and associated proteins [BR:ko03036]	1	0.0174001
													Holdemanella	0.272085	0.0131637	unknown_Ruminococcaceae_[meta_mOTU_v2_6905]	0.660777	0.0119017	Ribosome [BR:ko03011]	1	0.0165627
													Coprococcus	0.805654	0.0131093	Clostridium_sp._CAG:217_[meta_mOTU_v2_7451]	0.250883	0.0117165	Ribosome [PATH:ko03010]	1	0.0165627
													Eggerthella	0.908127	0.00848826	bacterium_LF-3_[ref_mOTU_v2_3608]	0.515901	0.0109357	Exosome [BR:ko04147]	1	0.0163454
													Butyricicoccus	0.886926	0.00664381	Blautia_obeum_[ref_mOTU_v2_4202]	0.787986	0.0108825	DNA replication proteins [BR:ko03032]	1	0.0158707
													Tyzzerella	0.512367	0.00595856	Ruminococcus_torques_[ref_mOTU_v2_1376]	0.646643	0.0103931	Amino sugar and nucleotide sugar metabolism [PATH:ko00520]	1	0.0157859
																unknown_Ruminococcaceae_[meta_mOTU_v2_6557]	0.618375	0.00970811	Peptidoglycan biosynthesis and degradation proteins [BR:ko01011]	1	0.015544
																Faecalibacterium_prausnitzii_[ref_mOTU_v2_4211]	0.519435	0.00966993	Aminoacyl-tRNA biosynthesis [PATH:ko00970]	1	0.0145152
																Dorea_longicatena_[ref_mOTU_v2_4203]	0.335689	0.00824487	Mitochondrial biogenesis [BR:ko03029]	1	0.0138768
																unknown_Clostridiales_[meta_mOTU_v2_7130]	0.886926	0.00823175	Glycolysis / Gluconeogenesis [PATH:ko00010]	1	0.0132889
																Faecalibacterium_prausnitzii_[ref_mOTU_v2_4910]	0.561837	0.00763778	Galactose metabolism [PATH:ko00052]	1	0.0127313
																Streptococcus_salivarius_[ref_mOTU_v2_0199]	0.830389	0.00742556	Alanine, aspartate and glutamate metabolism [PATH:ko00250]	1	0.0118041
																Streptococcus_thermophilus_[ref_mOTU_v2_0219]	0.459364	0.00740525	Pyruvate metabolism [PATH:ko00620]	1	0.0115876
																Dorea_formicigenerans_[ref_mOTU_v2_0973]	0.706714	0.00673311	Prokaryotic defense system [BR:ko02048]	1	0.011464
																Faecalibacterium_prausnitzii_[ref_mOTU_v2_4875]	0.540636	0.00638795	Pyrimidine metabolism [PATH:ko00240]	1	0.0113748
																unknown_Roseburia_[meta_mOTU_v2_5354]	0.452297	0.0062969	Homologous recombination [PATH:ko03440]	1	0.0112065
																unknown_Clostridiales_[meta_mOTU_v2_5411]	0.424028	0.0062327	Secretion system [BR:ko02044]	1	0.0110308
																unknown_Butyricicoccus_[meta_mOTU_v2_5437]	0.85159	0.00607919	Peptidoglycan biosynthesis [PATH:ko00550]	1	0.0106995
																Bacteroides_dorei/vulgatus_[ref_mOTU_v2_0898]	0.55477	0.00605499	Pentose phosphate pathway [PATH:ko00030]	1	0.00989919
																Eggerthella_lenta_[ref_mOTU_v2_0642]	0.75265	0.00602178	Oxidative phosphorylation [PATH:ko00190]	1	0.00955325
																Eubacterium_hallii_[ref_mOTU_v2_4207]	0.462898	0.00585122	Two-component system [BR:ko02022]	1	0.00951158
																Faecalibacterium_prausnitzii_[ref_mOTU_v2_1379]	0.431095	0.00569515	Mismatch repair [PATH:ko03430]	1	0.00932005
																Coprococcus_comes_[ref_mOTU_v2_4313]	0.526502	0.0052419	Glycine, serine and threonine metabolism [PATH:ko00260]	1	0.00890208
																Tyzzerella_nexilis_[ref_mOTU_v2_4366]	0.360424	0.00512187	Replication and repair	1	0.00835526
																Ruminococcus_bicirculans_[ref_mOTU_v2_2358]	0.303887	0.00508478	Methane metabolism [PATH:ko00680]	1	0.0082742
																unknown_Clostridiales_[meta_mOTU_v2_7093]	0.371025	0.00492451	Phenylalanine, tyrosine and tryptophan biosynthesis [PATH:ko00400]	1	0.00805016
																unknown_Clostridiales_[meta_mOTU_v2_6602]	0.699647	0.00488976	DNA replication [PATH:ko03030]	1	0.00794718
																Enterobacteriaceae_sp._[ref_mOTU_v2_0036]	0.272085	0.00461734	Cell growth	1	0.0077208
																Roseburia_inulinivorans_[ref_mOTU_v2_4632]	0.568905	0.00455619	Transcription machinery [BR:ko03021]	1	0.00763173
																Coprococcus_sp._[ref_mOTU_v2_0303]	0.254417	0.00430549	Messenger RNA biogenesis [BR:ko03019]	1	0.00749489
																unknown_Clostridiales_[meta_mOTU_v2_6629]	0.374558	0.00418855	Lysine biosynthesis [PATH:ko00300]	1	0.00715716
																unknown_Eubacterium_[meta_mOTU_v2_6657]	0.547703	0.00368498	Glyoxylate and dicarboxylate metabolism [PATH:ko00630]	1	0.00698176
																unknown_Ruminococcaceae_[meta_mOTU_v2_5330]	0.275618	0.00353169	Arginine biosynthesis [PATH:ko00220]	1	0.00689986
																unknown_Clostridiales_[meta_mOTU_v2_6575]	0.427562	0.00352692	Translation factors [BR:ko03012]	1	0.0068997
																Roseburia_intestinalis_[ref_mOTU_v2_1427]	0.321555	0.00351827	Phosphotransferase system (PTS) [PATH:ko02060]	1	0.00675426
																Erysipelotrichaceae_sp._[ref_mOTU_v2_0885]	0.459364	0.00294989	Bacterial secretion system [PATH:ko03070]	1	0.0065112
																unknown_Clostridiales_[meta_mOTU_v2_7531]	0.268551	0.00291607	RNA degradation [PATH:ko03018]	1	0.00649106
																unknown_Clostridiales_[meta_mOTU_v2_5661]	0.300353	0.00276629	Propanoate metabolism [PATH:ko00640]	1	0.00644865
																Eubacterium_ventriosum_[ref_mOTU_v2_4204]	0.480565	0.0027287	Porphyrin and chlorophyll metabolism [PATH:ko00860]	1	0.00633425
																unknown_Faecalibacterium_[meta_mOTU_v2_6631]	0.35689	0.0025729	Pantothenate and CoA biosynthesis [PATH:ko00770]	1	0.00612674
																Eubacterium_sp._CAG:274_[meta_mOTU_v2_7140]	0.257951	0.0025663	Butanoate metabolism [PATH:ko00650]	1	0.00601039
																Bacteroides_rodentium/uniformis_[ref_mOTU_v2_0899]	0.388693	0.00256478	Cytoskeleton proteins [BR:ko04812]	1	0.00595829
																Eubacterium_ramulus_[ref_mOTU_v2_2795]	0.349823	0.00238482	Protein kinases [BR:ko01001]	1	0.0058793
																unknown_Clostridiales_[meta_mOTU_v2_6632]	0.5053	0.00211052	Thiamine metabolism [PATH:ko00730]	1	0.00570335
																Coprococcus_catus_[ref_mOTU_v2_4874]	0.434629	0.00209021	Valine, leucine and isoleucine biosynthesis [PATH:ko00290]	1	0.00563921
																Adlercreutzia_equolifaciens_[ref_mOTU_v2_3198]	0.459364	0.00202881	Protein export [PATH:ko03060]	1	0.00557501
																Clostridium_sp._AT4_[meta_mOTU_v2_7263]	0.265018	0.00202234	Fatty acid biosynthesis [PATH:ko00061]	1	0.00547794
																unknown_Clostridium_[meta_mOTU_v2_6792]	0.325088	0.00195815	Nucleotide excision repair [PATH:ko03420]	1	0.00541582
																unknown_Ruminococcaceae_[meta_mOTU_v2_6478]	0.381625	0.00195019	Lipid biosynthesis proteins [BR:ko01004]	1	0.00534843
																Bacteroides_fragilis/ovatus_[ref_mOTU_v2_1073]	0.268551	0.00191265	Citrate cycle (TCA cycle) [PATH:ko00020]	1	0.00525498
																Clostridium_leptum_[ref_mOTU_v2_4234]	0.371025	0.00188927	Transport	1	0.00522555
																unknown_Clostridiales_[meta_mOTU_v2_6088]	0.409894	0.00177078	Glycerophospholipid metabolism [PATH:ko00564]	1	0.0051282
																unknown_Clostridiales_[meta_mOTU_v2_6832]	0.416961	0.00175738	One carbon pool by folate [PATH:ko00670]	1	0.00510528
																unknown_Clostridiales_[meta_mOTU_v2_5826]	0.466431	0.00173989	Pentose and glucuronate interconversions [PATH:ko00040]	1	0.00508209
																Subdoligranulum_sp._4_3_54A2FAA_[ref_mOTU_v2_4738]	0.424028	0.00169922	Nicotinate and nicotinamide metabolism [PATH:ko00760]	1	0.0046425
																Streptococcus_parasanguinis_[ref_mOTU_v2_0144]	0.459364	0.00169723	Terpenoid backbone biosynthesis [PATH:ko00900]	1	0.00463109
																Clostridiales_bacterium_VE202-14_[ref_mOTU_v2_2689]	0.332155	0.00167981	Selenocompound metabolism [PATH:ko00450]	1	0.00456305
																unknown_Clostridiales_[meta_mOTU_v2_6371]	0.318021	0.00167133	Nitrogen metabolism [PATH:ko00910]	1	0.00454686
																Phascolarctobacterium_succinatutens_[ref_mOTU_v2_0947]	0.282686	0.0016362	beta-Lactam resistance [PATH:ko01501]	1	0.00441088
																Blautia_obeum_[ref_mOTU_v2_4719]	0.378092	0.00162147	Bacterial motility proteins [BR:ko02035]	1	0.00438459
																uncultured_Eubacterium_sp._[meta_mOTU_v2_5477]	0.39576	0.00159451	Base excision repair [PATH:ko03410]	1	0.00424425
																unknown_Clostridiales_[meta_mOTU_v2_5712]	0.349823	0.00146302	Histidine metabolism [PATH:ko00340]	1	0.00419104
																Eubacterium_eligens_[ref_mOTU_v2_4389]	0.293286	0.00145087	Folate biosynthesis [PATH:ko00790]	1	0.00379423
																Bacteroidales_sp._[ref_mOTU_v2_1074]	0.254417	0.00141749	Arginine and proline metabolism [PATH:ko00330]	1	0.00376062
																Clostridium_boltae/clostridioforme_[ref_mOTU_v2_0886]	0.325088	0.00138404	Sulfur metabolism [PATH:ko00920]	1	0.0036663
																unknown_Clostridiales_[meta_mOTU_v2_5339]	0.279152	0.00127588	Biofilm formation - Escherichia coli [PATH:ko02026]	1	0.00361169
																unknown_Clostridiales_[meta_mOTU_v2_5805]	0.310954	0.00123918	Vancomycin resistance [PATH:ko01502]	1	0.00351505
																Roseburia_hominis_[ref_mOTU_v2_4572]	0.310954	0.00121569	Other glycan degradation [PATH:ko00511]	1	0.00348767
																Clostridium_innocuum_[ref_mOTU_v2_0643]	0.268551	0.00119476	Streptomycin biosynthesis [PATH:ko00521]	1	0.00345686
																Clostridium_spiroforme_[ref_mOTU_v2_4235]	0.325088	0.00107328	Protein processing	1	0.00340507
																Flavonifractor_plautii_[ref_mOTU_v2_1377]	0.275618	0.00103782	Biotin metabolism [PATH:ko00780]	1	0.00311116
																Lachnospiraceae_bacterium_1_4_56FAA_[ref_mOTU_v2_4723]	0.282686	0.00102234	Antimicrobial resistance genes [BR:ko01504]	1	0.00309506
																Bilophila_wadsworthia_[ref_mOTU_v2_1149]	0.303887	0.000919044	C5-Branched dibasic acid metabolism [PATH:ko00660]	1	0.0028843
																unknown_Clostridiales_[meta_mOTU_v2_6852]	0.257951	0.000737877	Glycosyltransferases [BR:ko01003]	1	0.00287503
																			Membrane trafficking [BR:ko04131]	1	0.00279599
																			Sulfur relay system [PATH:ko04122]	1	0.00270903
																			Monobactam biosynthesis [PATH:ko00261]	1	0.0025877
																			Lipopolysaccharide biosynthesis proteins [BR:ko01005]	1	0.00249502
																			RNA polymerase [PATH:ko03020]	1	0.00238562
																			Bacterial chemotaxis [PATH:ko02030]	1	0.00227718
																			Cationic antimicrobial peptide (CAMP) resistance [PATH:ko01503]	1	0.00218522
																			Energy metabolism	1	0.00203347
																			Biofilm formation - Vibrio cholerae [PATH:ko05111]	1	0.00199641
																			Vitamin B6 metabolism [PATH:ko00750]	1	0.00194853
																			Signaling proteins	1	0.00188437
																			Phenylalanine metabolism [PATH:ko00360]	1	0.00176278

## Sheet: Sup Table 2
Supplementary Table 2: Shapiro Wilk test results for all taxa and bacterial pathways after inverse normal transformation. Highlighted in bold are taxa and pathways with W-statistics ≥ 0.95
Phylum	W	p_value	Class	W	p_value	Order	W	p_value	Family	W	p_value	Genus	W	p_value	Species	W	p_value	Pathways	W	p_value
Actinobacteria	0.999832	1	Clostridia	0.999832	1	Eubacteriales	0.999832	1	Clostridiaceae	0.999832	1	Ruminococcus	0.999832	1	Blautia_wexlerae_[ref_mOTU_v2_0466]	0.995624	0.612217	Glycolysis / Gluconeogenesis [PATH:ko00010]	0.999832	1
Firmicutes	0.999832	1	Coriobacteriia	0.999832	1	Eggerthellales	0.996195	0.729881	Lachnospiraceae	0.999832	1	Blautia	0.999357	1	unknown_Clostridiales_[meta_mOTU_v2_7130]	0.979032	0.000358963	Citrate cycle (TCA cycle) [PATH:ko00020]	0.999832	1
Bacteroidetes	0.935313	8.742e-10	Actinomycetia	0.995039	0.496528	Lactobacillales	0.99191	0.124399	Oscillospiraceae	0.999832	1	Clostridium	0.999357	1	unknown_Lachnospiraceae_[meta_mOTU_v2_6937]	0.970942	1.68871e-05	Pentose phosphate pathway [PATH:ko00030]	0.999832	1
			Bacilli	0.993201	0.227734	Bifidobacteriales	0.989179	0.0333106	Eggerthellaceae	0.996195	0.729881	Eubacterium	0.993827	0.301452	unknown_Butyricicoccus_[meta_mOTU_v2_5437]	0.969991	1.21187e-05	Pentose and glucuronate interconversions [PATH:ko00040]	0.999832	1
			Negativicutes	0.978175	0.000254108	Erysipelotrichales	0.958845	3.50447e-07	Eubacteriaceae	0.993827	0.301452	Bifidobacterium	0.989179	0.0333106	Streptococcus_salivarius_[ref_mOTU_v2_0199]	0.964067	1.71282e-06	Galactose metabolism [PATH:ko00052]	0.999832	1
			Bacteroidia	0.935313	8.742e-10	Coriobacteriales	0.953362	7.44644e-08	Bifidobacteriaceae	0.989179	0.0333106	Streptococcus	0.987741	0.0167443	Anaerostipes_hadrus_[ref_mOTU_v2_1309]	0.963043	1.24318e-06	Fatty acid biosynthesis [PATH:ko00061]	0.999832	1
						Bacteroidales	0.935313	8.742e-10	Streptococcaceae	0.988466	0.0236524	Eggerthella	0.983948	0.00291393	Blautia_obeum_[ref_mOTU_v2_4202]	0.951095	4.04801e-08	Oxidative phosphorylation [PATH:ko00190]	0.999832	1
									Erysipelotrichaceae	0.957769	2.56334e-07	Butyricicoccus	0.979032	0.000358963	Bifidobacterium_longum_[ref_mOTU_v2_0150]	0.942825	5.00135e-09	Arginine biosynthesis [PATH:ko00220]	0.999832	1
									Coriobacteriaceae	0.953362	7.44644e-08	Anaerostipes	0.977308	0.00018012	Ruminococcus_gnavus_[ref_mOTU_v2_0280]	0.940365	2.78325e-09	Purine metabolism [PATH:ko00230]	0.999832	1
									Bacteroidaceae	0.901141	1.17134e-12	Dorea	0.972813	3.29506e-05	Eggerthella_lenta_[ref_mOTU_v2_0642]	0.939118	2.08001e-09	Pyrimidine metabolism [PATH:ko00240]	0.999832	1
												Faecalibacterium	0.971883	2.35699e-05	Collinsella_aerofaciens_[ref_mOTU_v2_1383]	0.926043	1.20149e-10	Alanine, aspartate and glutamate metabolism [PATH:ko00250]	0.999832	1
												Roseburia	0.96508	2.36363e-06	Dorea_formicigenerans_[ref_mOTU_v2_0973]	0.921899	5.21061e-11	Glycine, serine and threonine metabolism [PATH:ko00260]	0.999832	1
												Coprococcus	0.956683	1.87776e-07	unknown_Clostridiales_[meta_mOTU_v2_6602]	0.919078	2.99939e-11	Monobactam biosynthesis [PATH:ko00261]	0.999832	1
												Collinsella	0.945241	9.03144e-09	Blautia_sp._KLE_1732_[ref_mOTU_v2_0859]	0.908829	4.46105e-12	Valine, leucine and isoleucine biosynthesis [PATH:ko00290]	0.999832	1
												Bacteroides	0.901141	1.17134e-12	Eubacterium_rectale_[ref_mOTU_v2_1416]	0.905792	2.60709e-12	Lysine biosynthesis [PATH:ko00300]	0.999832	1
												Tyzzerella	0.825032	3.44925e-17	unknown_Ruminococcaceae_[meta_mOTU_v2_6905]	0.902704	1.52823e-12	Arginine and proline metabolism [PATH:ko00330]	0.999832	1
												Holdemanella	0.624403	1.89513e-24	Dorea_longicatena_[ref_mOTU_v2_2893]	0.896377	5.29669e-13	Histidine metabolism [PATH:ko00340]	0.999832	1
															Ruminococcus_torques_[ref_mOTU_v2_1376]	0.896377	5.29669e-13	Phenylalanine metabolism [PATH:ko00360]	0.999832	1
															unknown_Ruminococcaceae_[meta_mOTU_v2_6557]	0.883097	6.56602e-14	Phenylalanine, tyrosine and tryptophan biosynthesis [PATH:ko00400]	0.999832	1
															Bifidobacterium_pseudocatenulatum_[ref_mOTU_v2_0632]	0.861519	3.06316e-15	Selenocompound metabolism [PATH:ko00450]	0.999832	1
															Roseburia_inulinivorans_[ref_mOTU_v2_4632]	0.857719	1.84997e-15	Starch and sucrose metabolism [PATH:ko00500]	0.999832	1
															Faecalibacterium_prausnitzii_[ref_mOTU_v2_4910]	0.853857	1.11911e-15	Other glycan degradation [PATH:ko00511]	0.999832	1
															Bifidobacterium_adolescentis_[ref_mOTU_v2_1156]	0.851903	8.70929e-16	Amino sugar and nucleotide sugar metabolism [PATH:ko00520]	0.999832	1
															Bacteroides_dorei/vulgatus_[ref_mOTU_v2_0898]	0.849934	6.78042e-16	Streptomycin biosynthesis [PATH:ko00521]	0.999832	1
															unknown_Eubacterium_[meta_mOTU_v2_6657]	0.845947	4.11413e-16	Peptidoglycan biosynthesis [PATH:ko00550]	0.999832	1
															Faecalibacterium_prausnitzii_[ref_mOTU_v2_4875]	0.841897	2.49979e-16	Glycerophospholipid metabolism [PATH:ko00564]	0.999832	1
															Coprococcus__[ref_mOTU_v2_4313]	0.833599	9.26443e-17	Pyruvate metabolism [PATH:ko00620]	0.999832	1
															Faecalibacterium_prausnitzii_[ref_mOTU_v2_4211]	0.82935	5.64989e-17	Glyoxylate and dicarboxylate metabolism [PATH:ko00630]	0.999832	1
															Ruminococcus_torques_[ref_mOTU_v2_4718]	0.8272	4.41394e-17	Propanoate metabolism [PATH:ko00640]	0.999832	1
															bacterium_LF-3_[ref_mOTU_v2_3608]	0.8272	4.41394e-17	Butanoate metabolism [PATH:ko00650]	0.999832	1
															unknown_Clostridiales_[meta_mOTU_v2_6632]	0.820644	2.10784e-17	C5-Branched dibasic acid metabolism [PATH:ko00660]	0.999832	1
															Eubacterium_ventriosum_[ref_mOTU_v2_4204]	0.804714	3.7855e-18	One carbon pool by folate [PATH:ko00670]	0.999832	1
															unknown_Clostridiales_[meta_mOTU_v2_5826]	0.795195	1.42436e-18	Methane metabolism [PATH:ko00680]	0.999832	1
															Eubacterium_hallii_[ref_mOTU_v2_4207]	0.792766	1.11592e-18	Thiamine metabolism [PATH:ko00730]	0.999832	1
															Streptococcus_thermophilus_[ref_mOTU_v2_0219]	0.790317	8.74376e-19	Vitamin B6 metabolism [PATH:ko00750]	0.999832	1
															Ruminococcus_bromii_[ref_mOTU_v2_4720]	0.790317	8.74376e-19	Nicotinate and nicotinamide metabolism [PATH:ko00760]	0.999832	1
															Erysipelotrichaceae_sp._[ref_mOTU_v2_0885]	0.790317	8.74376e-19	Pantothenate and CoA biosynthesis [PATH:ko00770]	0.999832	1
															Adlercreutzia_equolifaciens_[ref_mOTU_v2_3198]	0.790317	8.74376e-19	Biotin metabolism [PATH:ko00780]	0.999832	1
															Streptococcus_parasanguinis_[ref_mOTU_v2_0144]	0.790317	8.74376e-19	Folate biosynthesis [PATH:ko00790]	0.999832	1
															unknown_Roseburia_[meta_mOTU_v2_5354]	0.785358	5.36977e-19	Porphyrin and chlorophyll metabolism [PATH:ko00860]	0.999832	1
															Coprococcus_catus_[ref_mOTU_v2_4874]	0.772593	1.5891e-19	Terpenoid backbone biosynthesis [PATH:ko00900]	0.999832	1
															Faecalibacterium_prausnitzii_[ref_mOTU_v2_1379]	0.769975	1.24581e-19	Nitrogen metabolism [PATH:ko00910]	0.999832	1
															unknown_Clostridiales_[meta_mOTU_v2_6575]	0.767335	9.76701e-20	Sulfur metabolism [PATH:ko00920]	0.999832	1
															unknown_Clostridiales_[meta_mOTU_v2_5411]	0.764673	7.65734e-20	Aminoacyl-tRNA biosynthesis [PATH:ko00970]	0.999832	1
															Subdoligranulum_sp._4_3_54A2FAA_[ref_mOTU_v2_4738]	0.764673	7.65734e-20	Protein kinases [BR:ko01001]	0.999832	1
															unknown_Clostridiales_[meta_mOTU_v2_6832]	0.75928	4.70664e-20	Peptidases and inhibitors [BR:ko01002]	0.999832	1
															unknown_Clostridiales_[meta_mOTU_v2_6088]	0.753795	2.89279e-20	Glycosyltransferases [BR:ko01003]	0.999832	1
															uncultured_Eubacterium_sp._[meta_mOTU_v2_5477]	0.742537	1.09219e-20	Lipid biosynthesis proteins [BR:ko01004]	0.999832	1
															Bacteroides_rodentium/uniformis_[ref_mOTU_v2_0899]	0.73676	6.70819e-21	Lipopolysaccharide biosynthesis proteins [BR:ko01005]	0.999832	1
															unknown_Ruminococcaceae_[meta_mOTU_v2_6478]	0.730881	4.11849e-21	Amino acid related enzymes [BR:ko01007]	0.999832	1
															Blautia_obeum_[ref_mOTU_v2_4719]	0.727902	3.22647e-21	Peptidoglycan biosynthesis and degradation proteins [BR:ko01011]	0.999832	1
															unknown_Clostridiales_[meta_mOTU_v2_6629]	0.724897	2.52732e-21	beta-Lactam resistance [PATH:ko01501]	0.999832	1
															unknown_Clostridiales_[meta_mOTU_v2_7093]	0.721865	1.97938e-21	Vancomycin resistance [PATH:ko01502]	0.999832	1
															Clostridium_leptum_[ref_mOTU_v2_4234]	0.721865	1.97938e-21	Cationic antimicrobial peptide (CAMP) resistance [PATH:ko01503]	0.999832	1
															Tyzzerella_nexilis_[ref_mOTU_v2_4366]	0.712604	9.4998e-22	Antimicrobial resistance genes [BR:ko01504]	0.999832	1
															unknown_Faecalibacterium_[meta_mOTU_v2_6631]	0.709461	7.43507e-22	Transporters [BR:ko02000]	0.999832	1
															unknown_Clostridiales_[meta_mOTU_v2_5712]	0.703089	4.55154e-22	ABC transporters [PATH:ko02010]	0.999832	1
															Eubacterium_ramulus_[ref_mOTU_v2_2795]	0.703089	4.55154e-22	Two-component system [PATH:ko02020]	0.999832	1
															Dorea_longicatena_[ref_mOTU_v2_4203]	0.689988	1.70093e-22	Two-component system [BR:ko02022]	0.999832	1
															Clostridiales_bacterium_VE202-14_[ref_mOTU_v2_2689]	0.686636	1.32902e-22	Quorum sensing [PATH:ko02024]	0.999832	1
															Clostridium_boltae/clostridioforme_[ref_mOTU_v2_0886]	0.679837	8.10666e-23	Biofilm formation - Escherichia coli [PATH:ko02026]	0.999832	1
															Clostridium_spiroforme_[ref_mOTU_v2_4235]	0.679837	8.10666e-23	Bacterial chemotaxis [PATH:ko02030]	0.999832	1
															unknown_Clostridium_[meta_mOTU_v2_6792]	0.679837	8.10666e-23	Bacterial motility proteins [BR:ko02035]	0.999832	1
															Roseburia_intestinalis_[ref_mOTU_v2_1427]	0.676389	6.3284e-23	Secretion system [BR:ko02044]	0.999832	1
															unknown_Clostridiales_[meta_mOTU_v2_6371]	0.672908	4.93858e-23	Prokaryotic defense system [BR:ko02048]	0.999832	1
															Roseburia_hominis_[ref_mOTU_v2_4572]	0.665844	3.00445e-23	Phosphotransferase system (PTS) [PATH:ko02060]	0.999832	1
															unknown_Clostridiales_[meta_mOTU_v2_5805]	0.665844	3.00445e-23	Transcription factors [BR:ko03000]	0.999832	1
															Bilophila_wadsworthia_[ref_mOTU_v2_1149]	0.658643	1.82508e-23	Ribosome biogenesis [BR:ko03009]	0.999832	1
															Ruminococcus_bicirculans_[ref_mOTU_v2_2358]	0.658643	1.82508e-23	Ribosome [PATH:ko03010]	0.999832	1
															unknown_Clostridiales_[meta_mOTU_v2_5661]	0.654989	1.42161e-23	Ribosome [BR:ko03011]	0.999832	1
															Eubacterium_eligens_[ref_mOTU_v2_4389]	0.647572	8.61441e-24	Translation factors [BR:ko03012]	0.999832	1
															Lachnospiraceae_bacterium_1_4_56FAA_[ref_mOTU_v2_4723]	0.636164	4.04959e-24	Transfer RNA biogenesis [BR:ko03016]	0.999832	1
															Phascolarctobacterium_succinatutens_[ref_mOTU_v2_0947]	0.636164	4.04959e-24	RNA degradation [PATH:ko03018]	0.999832	1
															unknown_Clostridiales_[meta_mOTU_v2_5339]	0.632284	3.14568e-24	Messenger RNA biogenesis [BR:ko03019]	0.999832	1
															Flavonifractor_plautii_[ref_mOTU_v2_1377]	0.628364	2.44227e-24	RNA polymerase [PATH:ko03020]	0.999832	1
															unknown_Ruminococcaceae_[meta_mOTU_v2_5330]	0.628364	2.44227e-24	Transcription machinery [BR:ko03021]	0.999832	1
															Enterobacteriaceae_sp._[ref_mOTU_v2_0036]	0.624403	1.89513e-24	Mitochondrial biogenesis [BR:ko03029]	0.999832	1
															Clostridium_innocuum_[ref_mOTU_v2_0643]	0.620401	1.46976e-24	DNA replication [PATH:ko03030]	0.999832	1
															unknown_Clostridiales_[meta_mOTU_v2_7531]	0.620401	1.46976e-24	DNA replication proteins [BR:ko03032]	0.999832	1
															Bacteroides_fragilis/ovatus_[ref_mOTU_v2_1073]	0.620401	1.46976e-24	Chromosome and associated proteins [BR:ko03036]	0.999832	1
															Clostridium_sp._AT4_[meta_mOTU_v2_7263]	0.616357	1.1392e-24	Protein export [PATH:ko03060]	0.999832	1
															unknown_Clostridiales_[meta_mOTU_v2_6852]	0.60814	6.83179e-25	Bacterial secretion system [PATH:ko03070]	0.999832	1
															Eubacterium_sp._CAG:274_[meta_mOTU_v2_7140]	0.60814	6.83179e-25	DNA repair and recombination proteins [BR:ko03400]	0.999832	1
															Bacteroidales_sp._[ref_mOTU_v2_1074]	0.603965	5.28558e-25	Base excision repair [PATH:ko03410]	0.999832	1
															Coprococcus_sp._[ref_mOTU_v2_0303]	0.603965	5.28558e-25	Nucleotide excision repair [PATH:ko03420]	0.999832	1
															Clostridium_sp._CAG:217_[meta_mOTU_v2_7451]	0.599745	4.08665e-25	Mismatch repair [PATH:ko03430]	0.999832	1
																		Homologous recombination [PATH:ko03440]	0.999832	1
																		Sulfur relay system [PATH:ko04122]	0.999832	1
																		Membrane trafficking [BR:ko04131]	0.999832	1
																		Exosome [BR:ko04147]	0.999832	1
																		Cytoskeleton proteins [BR:ko04812]	0.999832	1
																		Biofilm formation - Vibrio cholerae [PATH:ko05111]	0.999832	1
																		Protein processing	0.999832	1
																		Replication and repair	0.999832	1
																		Signaling proteins	0.999832	1
																		Transport	0.999832	1
																		Cell growth	0.999832	1
																		Energy metabolism	0.999832	1

## Sheet: Sup Table 3
Supplementary Table 3: Results from genome-wide association analysis using logistic regresion analysis on binary phenotypes. Lead variants with suggested significant results are shown. REF= reference allele; ALT= alternative alelle; ALT Frq= alternative allele frequency; OR = odds ratio; SE=standard error; P= p value
Taxa	Chromosome	Position	ID	REF	ALT	ALT_FREQ	OR	LOG(OR)_SE	P
unknown_Clostridiales_[meta_mOTU_v2_5805]	9	36868771	9:36868771:C:T	T	C	0.192446	4.90506	0.287716	3.25369e-08
unknown_Clostridiales_[meta_mOTU_v2_6852]	19	12646825	19:12646825:C:CA	CA	C	0.466543	0.236256	0.270675	9.79313e-08
unknown_Clostridiales_[meta_mOTU_v2_6852]	5	20171242	5:20171242:A:G	G	A	0.113309	5.90823	0.333948	1.04203e-07
Faecalibacterium_prausnitzii_[ref_mOTU_v2_4875]	15	32965630	15:32965630:G:A	A	G	0.336918	0.302102	0.227445	1.419e-07
unknown_Clostridiales_[meta_mOTU_v2_6852]	10	33014085	10:33014085:C:A	A	C	0.285714	0.163432	0.346495	1.71672e-07
Clostridiales_bacterium_VE202-14_[ref_mOTU_v2_2689]	4	173467646	4:173467646:TA:T	T	TA	0.252727	3.57069	0.244362	1.90371e-07
Bifidobacterium_pseudocatenulatum_[ref_mOTU_v2_0632]	3	98877274	3:98877274:C:A	A	C	0.125	0.187086	0.322168	1.96263e-07
Clostridium_innocuum_[ref_mOTU_v2_0643]	3	16735689	3:16735689:G:T	T	G	0.136201	5.26841	0.321914	2.44296e-07
unknown_Clostridiales_[meta_mOTU_v2_6088]	1	38568136	1:38568136:C:T	T	C	0.125899	4.97428	0.31132	2.56145e-07
Coprococcus_sp._[ref_mOTU_v2_0303]	10	101771442	10:101771442:CAAAT:C	C	CAAAT	0.434066	3.45004	0.241148	2.81569e-07
unknown_Clostridiales_[meta_mOTU_v2_5661]	12	24930821	12:24930821:C:T	T	C	0.5	0.290353	0.240909	2.84714e-07
Adlercreutzia_equolifaciens_[ref_mOTU_v2_3198]	17	31803169	17:31803169:T:C	C	T	0.1875	3.68633	0.255399	3.2522e-07
Bacteroides_rodentium/uniformis_[ref_mOTU_v2_0899]	18	9414901	18:9414901:T:C	C	T	0.307143	0.290463	0.24383	3.9729e-07
Ruminococcus_torques_[ref_mOTU_v2_4718]	2	220335789	2:220335789:A:G	G	A	0.205357	3.78032	0.262486	4.05801e-07
Dorea_longicatena_[ref_mOTU_v2_4203]	2	159095496	2:159095496:T:C	C	T	0.416071	3.02789	0.21955	4.50995e-07
Dorea_formicigenerans_[ref_mOTU_v2_0973]	10	66510884	10:66510884:T:TTA	TTA	T	0.428315	3.29095	0.237318	5.18556e-07
Bacteroides_fragilis/ovatus_[ref_mOTU_v2_1073]	3	30462646	3:30462646:G:A	A	G	0.0752688	7.31653	0.396719	5.26242e-07
bacterium_LF-3_[ref_mOTU_v2_3608]	21	15502662	21:15502662:C:G	G	C	0.48556	0.366072	0.202113	6.6228e-07
Coprococcus_catus_[ref_mOTU_v2_4874]	17	32010983	17:32010983:T:C	C	T	0.189964	3.67566	0.261906	6.68713e-07
uncultured_Eubacterium_sp._[meta_mOTU_v2_5477]	7	96742885	7:96742885:G:C	C	G	0.139493	4.20215	0.289612	7.16008e-07
Tyzzerella_nexilis_[ref_mOTU_v2_4366]	9	83290499	9:83290499:A:C	C	A	0.0896057	5.69097	0.351304	7.42918e-07
Eubacterium_hallii_[ref_mOTU_v2_4207]	8	125939953	8:125939953:A:G	G	A	0.303571	2.89005	0.214519	7.52829e-07
Eubacterium_hallii_[ref_mOTU_v2_4207]	6	86385118	6:86385118:AT:A	A	AT	0.356364	0.351129	0.211571	7.54373e-07
unknown_Clostridiales_[meta_mOTU_v2_6575]	2	227403430	2:227403430:T:A	A	T	0.208929	3.39125	0.246955	7.61299e-07
Collinsella_aerofaciens_[ref_mOTU_v2_1383]	14	35746419	14:35746419:G:A	A	G	0.0660714	0.125659	0.420801	8.25904e-07
Coprococcus_sp._[ref_mOTU_v2_0303]	2	55068589	2:55068589:T:A	A	T	0.432143	0.290722	0.250663	8.28711e-07
Bacteroidales_sp._[ref_mOTU_v2_1074]	15	101553483	15:101553483:G:A	A	G	0.272401	3.31916	0.243665	8.4962e-07
Blautia_sp._KLE_1732_[ref_mOTU_v2_0859]	5	115647318	5:115647318:GT:G	G	GT	0.49262	0.340962	0.218667	8.62564e-07
Eubacterium_ventriosum_[ref_mOTU_v2_4204]	6	18394289	6:18394289:G:C	C	G	0.25448	3.01405	0.224484	8.8894e-07
Roseburia_inulinivorans_[ref_mOTU_v2_4632]	1	234048031	1:234048031:A:C	C	A	0.353047	3.0811	0.229208	9.13308e-07
unknown_Roseburia_[meta_mOTU_v2_5354]	15	96051072	15:96051072:A:G	G	A	0.44086	0.34478	0.217135	9.38651e-07
Bacteroides_rodentium/uniformis_[ref_mOTU_v2_0899]	7	45239412	7:45239412:A:C	C	A	0.185714	3.60357	0.261901	9.84636e-07
Ruminococcus_torques_[ref_mOTU_v2_4718]	1	108462934	1:108462934:C:A	A	C	0.163669	0.242094	0.289834	9.8844e-07
Clostridiales_bacterium_VE202-14_[ref_mOTU_v2_2689]	7	78844897	7:78844897:C:T	T	C	0.374101	2.91717	0.218802	9.92733e-07
Erysipelotrichaceae_sp._[ref_mOTU_v2_0885]	7	66839847	7:66839847:T:C	C	T	0.278571	2.89163	0.217076	1.00081e-06
Bacteroides_rodentium/uniformis_[ref_mOTU_v2_0899]	12	55714406	12:55714406:CA:C	C	CA	0.360215	2.91352	0.218689	1.00906e-06
Roseburia_inulinivorans_[ref_mOTU_v2_4632]	17	68421803	17:68421803:T:C	C	T	0.308929	0.35503	0.211802	1.01221e-06
Clostridium_innocuum_[ref_mOTU_v2_0643]	19	15201428	19:15201428:G:A	A	G	0.283394	3.50607	0.256894	1.04318e-06
Collinsella	11	62200369	11:62200369:G:A	A	G	0.166667	0.257009	0.278523	1.07149e-06
Eubacterium_sp._CAG:274_[meta_mOTU_v2_7140]	16	6731521	16:6731521:A:AAG	AAG	A	0.2	3.53773	0.259022	1.07213e-06
Faecalibacterium_prausnitzii_[ref_mOTU_v2_4910]	12	114441015	12:114441015:T:C	C	T	0.236462	0.307835	0.241681	1.08814e-06
Collinsella_aerofaciens_[ref_mOTU_v2_1383]	19	31006264	19:31006264:A:G	G	A	0.250896	0.312438	0.238781	1.10452e-06
Clostridium_leptum_[ref_mOTU_v2_4234]	12	94607649	12:94607649:T:G	G	T	0.419355	2.93759	0.221299	1.11956e-06
Streptococcus_parasanguinis_[ref_mOTU_v2_0144]	11	103561189	11:103561189:G:A	A	G	0.498214	0.36672	0.206045	1.1238e-06
Faecalibacterium_prausnitzii_[ref_mOTU_v2_4211]	12	116227378	12:116227378:T:C	C	T	0.283154	0.327221	0.229599	1.14156e-06
unknown_Clostridiales_[meta_mOTU_v2_6832]	1	10732378	1:10732378:T:C	C	T	0.169173	3.79726	0.274245	1.14295e-06
Ruminococcus_gnavus_[ref_mOTU_v2_0280]	6	107384512	6:107384512:AT:A	A	AT	0.166667	0.216887	0.314216	1.14975e-06
unknown_Ruminococcaceae_[meta_mOTU_v2_6905]	13	26483749	13:26483749:G:A	A	G	0.255357	0.330585	0.227633	1.15849e-06
bacterium_LF-3_[ref_mOTU_v2_3608]	7	5910524	7:5910524:CT:C	C	CT	0.363139	0.371233	0.203922	1.17783e-06
unknown_Clostridiales_[meta_mOTU_v2_5339]	11	89026816	11:89026816:AT:A	A	AT	0.166071	3.80871	0.275592	1.21965e-06
unknown_Clostridium_[meta_mOTU_v2_6792]	12	25638325	12:25638325:G:A	A	G	0.423077	0.341417	0.221495	1.22339e-06
unknown_Ruminococcaceae_[meta_mOTU_v2_6478]	6	104739417	6:104739417:T:C	C	T	0.108929	4.9721	0.330671	1.23299e-06
unknown_Clostridiales_[meta_mOTU_v2_6632]	9	104554756	9:104554756:G:A	A	G	0.456835	0.395887	0.191205	1.25817e-06
unknown_Clostridium_[meta_mOTU_v2_6792]	11	94023104	11:94023104:C:A	A	C	0.258065	3.0719	0.231709	1.27539e-06
uncultured_Eubacterium_sp._[meta_mOTU_v2_5477]	6	159667961	6:159667961:G:T	T	G	0.0910714	6.37344	0.382776	1.30691e-06
Eubacterium_rectale_[ref_mOTU_v2_1416]	11	45934067	11:45934067:A:C	C	A	0.185921	0.269384	0.271225	1.32544e-06
Blautia_sp._KLE_1732_[ref_mOTU_v2_0859]	5	170037711	5:170037711:T:C	C	T	0.417563	2.80851	0.213596	1.33393e-06
Bifidobacterium_adolescentis_[ref_mOTU_v2_1156]	7	22799478	7:22799478:A:T	T	A	0.144928	4.68861	0.319607	1.33492e-06
Ruminococcus_torques_[ref_mOTU_v2_1376]	16	70139542	16:70139542:C:T	T	C	0.0857143	0.180489	0.354465	1.36501e-06
Bacteroides_rodentium/uniformis_[ref_mOTU_v2_0899]	8	29270644	8:29270644:C:T	T	C	0.278986	3.23602	0.24319	1.3728e-06
Dorea_formicigenerans_[ref_mOTU_v2_0973]	7	37485482	7:37485482:A:C	C	A	0.44086	0.350997	0.216865	1.38062e-06
Enterobacteriaceae_sp._[ref_mOTU_v2_0036]	12	124908813	12:124908813:G:A	A	G	0.391071	0.296838	0.25181	1.41171e-06
Bifidobacterium_adolescentis_[ref_mOTU_v2_1156]	11	131483597	11:131483597:G:A	A	G	0.3875	2.7659	0.21096	1.41729e-06
unknown_Clostridiales_[meta_mOTU_v2_5339]	21	34154964	21:34154964:G:C	C	G	0.0716846	6.70415	0.395113	1.46724e-06
Faecalibacterium_prausnitzii_[ref_mOTU_v2_4875]	15	38170430	15:38170430:T:C	C	T	0.227599	0.30082	0.249586	1.48721e-06
Collinsella_aerofaciens_[ref_mOTU_v2_1383]	10	62492861	10:62492861:A:G	G	A	0.351254	0.333895	0.227963	1.49528e-06
Enterobacteriaceae_sp._[ref_mOTU_v2_0036]	8	76112500	8:76112500:T:A	A	T	0.370504	3.05919	0.2324	1.49947e-06
Clostridium_spiroforme_[ref_mOTU_v2_4235]	2	173124237	2:173124237:A:G	G	A	0.428315	2.69311	0.206026	1.51985e-06
Bacteroides_fragilis/ovatus_[ref_mOTU_v2_1073]	2	229020348	2:229020348:T:C	C	T	0.277778	0.232268	0.3038	1.54493e-06
unknown_Clostridiales_[meta_mOTU_v2_5712]	4	91702275	4:91702275:T:G	G	T	0.23741	3.12778	0.237357	1.55326e-06
bacterium_LF-3_[ref_mOTU_v2_3608]	3	49106542	3:49106542:T:TA	TA	T	0.420074	0.360533	0.212513	1.58264e-06
unknown_Clostridiales_[meta_mOTU_v2_5826]	18	60001103	18:60001103:CT:C	C	CT	0.341241	2.72351	0.208737	1.58738e-06
unknown_Clostridium_[meta_mOTU_v2_6792]	17	32567675	17:32567675:C:T	T	C	0.225806	0.229035	0.307116	1.59382e-06
Faecalibacterium_prausnitzii_[ref_mOTU_v2_4211]	11	9837013	11:9837013:AT:A	A	AT	0.314286	2.65301	0.203463	1.62311e-06
Ruminococcus_gnavus_[ref_mOTU_v2_0280]	12	185052	12:185052:A:C	C	A	0.196364	0.21642	0.319419	1.65435e-06
Faecalibacterium_prausnitzii_[ref_mOTU_v2_4211]	16	81189028	16:81189028:A:C	C	A	0.444444	2.81226	0.2158	1.65596e-06
Ruminococcus_torques_[ref_mOTU_v2_1376]	7	8576305	7:8576305:C:T	T	C	0.206835	0.319294	0.238306	1.66239e-06
Clostridium_boltae/clostridioforme_[ref_mOTU_v2_0886]	3	184901216	3:184901216:T:G	G	T	0.476786	2.84682	0.218441	1.6727e-06
Coprococcus_catus_[ref_mOTU_v2_4874]	18	36973171	18:36973171:C:A	A	C	0.207865	3.35424	0.252928	1.71107e-06
Adlercreutzia_equolifaciens_[ref_mOTU_v2_3198]	12	42189272	12:42189272:C:T	T	C	0.414286	2.78401	0.213997	1.71311e-06
Ruminococcus_torques_[ref_mOTU_v2_1376]	1	213851348	1:213851348:CA:C	C	CA	0.399281	0.38758	0.198161	1.7257e-06
uncultured_Eubacterium_sp._[meta_mOTU_v2_5477]	3	25418758	3:25418758:T:C	C	T	0.250896	3.08517	0.235636	1.74319e-06
unknown_Clostridiales_[meta_mOTU_v2_6629]	10	108573736	10:108573736:A:C	C	A	0.214286	3.22293	0.244848	1.7559e-06
Bifidobacterium_longum_[ref_mOTU_v2_0150]	17	13374468	17:13374468:A:C	C	A	0.222222	0.272719	0.272299	1.8273e-06
Bifidobacterium_adolescentis_[ref_mOTU_v2_1156]	18	8209364	18:8209364:G:T	T	G	0.125	5.40836	0.353767	1.82995e-06
Collinsella	12	32144856	12:32144856:C:A	A	C	0.441071	0.331616	0.231358	1.83437e-06
unknown_Clostridiales_[meta_mOTU_v2_6852]	5	50465219	5:50465219:G:C	C	G	0.243728	3.55542	0.265912	1.83976e-06
Bacteroides_fragilis/ovatus_[ref_mOTU_v2_1073]	8	122648553	8:122648553:T:C	C	T	0.133094	3.97423	0.28936	1.85545e-06
Eubacterium_eligens_[ref_mOTU_v2_4389]	3	127080468	3:127080468:A:G	G	A	0.2375	3.38985	0.256011	1.8562e-06
Dorea_longicatena_[ref_mOTU_v2_4203]	7	101299821	7:101299821:C:T	T	C	0.249104	3.18033	0.242749	1.87743e-06
unknown_Clostridiales_[meta_mOTU_v2_6575]	9	18138042	9:18138042:A:G	G	A	0.232143	0.312785	0.243853	1.87777e-06
Coprococcus_catus_[ref_mOTU_v2_4874]	19	15093471	19:15093471:A:T	T	A	0.271429	2.80592	0.216622	1.90908e-06
Clostridium_sp._CAG:217_[meta_mOTU_v2_7451]	5	105578240	5:105578240:ATTTTTTTT:ATTTTTTT	ATTTTTTT	ATTTTTTTT	0.130597	5.10051	0.342169	1.9187e-06
Bacteroidia	8	140275029	8:140275029:G:A	A	G	0.23741	0.3201	0.239369	1.94703e-06
Bacteroidales	8	140275029	8:140275029:G:A	A	G	0.23741	0.3201	0.239369	1.94703e-06
Bacteroidetes	8	140275029	8:140275029:G:A	A	G	0.23741	0.3201	0.239369	1.94703e-06
unknown_Ruminococcaceae_[meta_mOTU_v2_5330]	21	24517373	21:24517373:G:A	A	G	0.294964	3.16972	0.242478	1.95777e-06
unknown_Clostridiales_[meta_mOTU_v2_6852]	10	47134679	10:47134679:T:A	A	T	0.283394	3.15061	0.241221	1.96057e-06
Bacteroidia	21	16139062	21:16139062:T:C	C	T	0.473022	0.328654	0.23402	1.98512e-06
Bacteroidales	21	16139062	21:16139062:T:C	C	T	0.473022	0.328654	0.23402	1.98512e-06
Bacteroidetes	21	16139062	21:16139062:T:C	C	T	0.473022	0.328654	0.23402	1.98512e-06
Holdemanella	22	27253353	22:27253353:C:T	T	C	0.322581	3.11914	0.239327	2.0027e-06
Adlercreutzia_equolifaciens_[ref_mOTU_v2_3198]	2	140506257	2:140506257:CA:C	C	CA	0.275735	2.79623	0.21635	2.00597e-06
Ruminococcus_bicirculans_[ref_mOTU_v2_2358]	2	67558063	2:67558063:A:G	G	A	0.121818	4.64974	0.323405	2.01443e-06
Faecalibacterium_prausnitzii_[ref_mOTU_v2_4875]	17	36893652	17:36893652:G:A	A	G	0.266917	0.342665	0.225547	2.0497e-06
Bacteroidales_sp._[ref_mOTU_v2_1074]	10	119599086	10:119599086:A:G	G	A	0.0625	7.14128	0.414131	2.0643e-06
Ruminococcus_bromii_[ref_mOTU_v2_4720]	3	130230207	3:130230207:A:G	G	A	0.315412	0.367053	0.211255	2.09251e-06
Streptococcus_thermophilus_[ref_mOTU_v2_0219]	19	20743850	19:20743850:A:G	G	A	0.167857	0.235195	0.305372	2.14143e-06
Roseburia_inulinivorans_[ref_mOTU_v2_4632]	6	71004332	6:71004332:T:TC	TC	T	0.2625	0.346611	0.223588	2.14927e-06
Faecalibacterium_prausnitzii_[ref_mOTU_v2_4910]	6	150636647	6:150636647:T:C	C	T	0.250896	3.14446	0.241813	2.16141e-06
unknown_Clostridiales_[meta_mOTU_v2_6632]	5	146644115	5:146644115:C:T	T	C	0.382143	2.65294	0.205954	2.1658e-06
unknown_Clostridiales_[meta_mOTU_v2_5712]	13	90634051	13:90634051:T:C	C	T	0.457143	0.371741	0.209168	2.23512e-06
Streptococcus_thermophilus_[ref_mOTU_v2_0219]	8	3594099	8:3594099:A:C	C	A	0.2875	2.87039	0.22292	2.24353e-06
Dorea_longicatena_[ref_mOTU_v2_2893]	1	11051012	1:11051012:G:GGCAT	GGCAT	G	0.0967742	0.208443	0.331569	2.25303e-06
Dorea_longicatena_[ref_mOTU_v2_4203]	3	81849432	3:81849432:T:A	A	T	0.1875	3.23257	0.248097	2.25501e-06
unknown_Clostridiales_[meta_mOTU_v2_6602]	2	170954356	2:170954356:C:A	A	C	0.365591	0.334974	0.231313	2.26475e-06
Eubacterium_rectale_[ref_mOTU_v2_1416]	5	55194136	5:55194136:T:C	C	T	0.485075	0.389015	0.199763	2.28667e-06
Ruminococcus_torques_[ref_mOTU_v2_4718]	15	66656496	15:66656496:CTTTT:CTTTTT	CTTTTT	CTTTT	0.337079	2.60226	0.202572	2.34488e-06
unknown_Clostridiales_[meta_mOTU_v2_6832]	13	71324300	13:71324300:C:T	T	C	0.132616	4.4519	0.316485	2.376e-06
Tyzzerella	4	109306572	4:109306572:T:C	C	T	0.243728	0.345419	0.225398	2.40431e-06
unknown_Clostridiales_[meta_mOTU_v2_6602]	6	156893548	6:156893548:C:T	T	C	0.344765	0.353007	0.22081	2.40922e-06
unknown_Clostridiales_[meta_mOTU_v2_6602]	6	78019767	6:78019767:A:T	T	A	0.0573477	0.119178	0.451117	2.41384e-06
Eubacterium_eligens_[ref_mOTU_v2_4389]	9	79680025	9:79680025:C:A	A	C	0.224014	3.4166	0.260719	2.44667e-06
Clostridium_boltae/clostridioforme_[ref_mOTU_v2_0886]	1	8012854	1:8012854:A:G	G	A	0.42037	0.348822	0.223517	2.4539e-06
Eubacterium_ventriosum_[ref_mOTU_v2_4204]	13	28358714	13:28358714:G:A	A	G	0.310714	2.83409	0.221093	2.45673e-06
unknown_Ruminococcaceae_[meta_mOTU_v2_5330]	4	75391536	4:75391536:A:T	T	A	0.327338	3.2606	0.250923	2.47395e-06
Clostridium_boltae/clostridioforme_[ref_mOTU_v2_0886]	6	24052755	6:24052755:C:CA	CA	C	0.403986	2.6841	0.209627	2.47718e-06
Ruminococcus_bicirculans_[ref_mOTU_v2_2358]	10	92685155	10:92685155:A:AT	AT	A	0.228571	3.36869	0.257927	2.49208e-06
Erysipelotrichaceae_sp._[ref_mOTU_v2_0885]	7	150952830	7:150952830:G:A	A	G	0.298561	2.70971	0.211735	2.50195e-06
Faecalibacterium_prausnitzii_[ref_mOTU_v2_1379]	5	105086632	5:105086632:TAC:T	T	TAC	0.284173	2.73813	0.213995	2.51388e-06
unknown_Clostridiales_[meta_mOTU_v2_6088]	2	135056484	2:135056484:T:G	G	T	0.394643	2.45664	0.190952	2.51515e-06
Coprococcus_catus_[ref_mOTU_v2_4874]	16	81188230	16:81188230:G:A	A	G	0.491039	2.60904	0.203901	2.56146e-06
Ruminococcus_torques_[ref_mOTU_v2_1376]	21	15341187	21:15341187:G:C	C	G	0.148214	0.26058	0.28608	2.58952e-06
Clostridium_boltae/clostridioforme_[ref_mOTU_v2_0886]	20	7626306	20:7626306:T:C	C	T	0.185921	3.12893	0.242653	2.58988e-06
unknown_Clostridiales_[meta_mOTU_v2_5661]	10	128086622	10:128086622:T:G	G	T	0.253571	3.15782	0.244626	2.59428e-06
unknown_Roseburia_[meta_mOTU_v2_5354]	8	85319257	8:85319257:A:C	C	A	0.198182	3.3607	0.257897	2.59994e-06
Faecalibacterium_prausnitzii_[ref_mOTU_v2_4910]	1	2388385	1:2388385:T:G	G	T	0.229391	3.37533	0.258882	2.61392e-06
Faecalibacterium_prausnitzii_[ref_mOTU_v2_4910]	18	61150576	18:61150576:C:A	A	C	0.228571	0.305916	0.252104	2.62433e-06
Clostridium_boltae/clostridioforme_[ref_mOTU_v2_0886]	10	17855149	10:17855149:A:G	G	A	0.2	3.1591	0.244857	2.62979e-06
Eggerthella_lenta_[ref_mOTU_v2_0642]	8	40261305	8:40261305:G:A	A	G	0.272563	0.328364	0.23706	2.63136e-06
unknown_Clostridiales_[meta_mOTU_v2_6575]	2	152790109	2:152790109:T:C	C	T	0.112903	4.47088	0.319085	2.68725e-06
unknown_Clostridium_[meta_mOTU_v2_6792]	4	59367567	4:59367567:A:T	T	A	0.235612	3.48898	0.266519	2.75039e-06
unknown_Clostridiales_[meta_mOTU_v2_6852]	10	92437210	10:92437210:C:T	T	C	0.0785714	5.76476	0.373629	2.75192e-06
unknown_Clostridiales_[meta_mOTU_v2_6852]	19	28411252	19:28411252:AT:A	A	AT	0.0839416	5.78212	0.374307	2.75821e-06
Clostridium_boltae/clostridioforme_[ref_mOTU_v2_0886]	14	76813677	14:76813677:C:T	T	C	0.476786	0.374255	0.209943	2.84983e-06
Roseburia_inulinivorans_[ref_mOTU_v2_4632]	6	127226685	6:127226685:GCTCT:G	G	GCTCT	0.193548	0.308855	0.250983	2.85314e-06
Clostridium_innocuum_[ref_mOTU_v2_0643]	13	23543003	13:23543003:A:T	T	A	0.31769	0.284947	0.268241	2.86434e-06
Bacteroidia	6	1917445	6:1917445:TA:T	T	TA	0.0989209	0.195407	0.348859	2.86837e-06
Bacteroidales	6	1917445	6:1917445:TA:T	T	TA	0.0989209	0.195407	0.348859	2.86837e-06
Bacteroidetes	6	1917445	6:1917445:TA:T	T	TA	0.0989209	0.195407	0.348859	2.86837e-06
Ruminococcus_bromii_[ref_mOTU_v2_4720]	12	52249223	12:52249223:A:G	G	A	0.255396	0.336839	0.232617	2.89885e-06
Subdoligranulum_sp._4_3_54A2FAA_[ref_mOTU_v2_4738]	2	88568283	2:88568283:G:A	A	G	0.0591398	9.88783	0.489875	2.90636e-06
unknown_Eubacterium_[meta_mOTU_v2_6657]	11	11509005	11:11509005:C:A	A	C	0.35	0.362546	0.217038	2.94263e-06
Eubacterium_eligens_[ref_mOTU_v2_4389]	12	77322764	12:77322764:G:A	A	G	0.273214	3.12195	0.243571	2.95364e-06
Bifidobacterium_longum_[ref_mOTU_v2_0150]	12	66867690	12:66867690:G:A	A	G	0.298214	4.07418	0.300632	2.97726e-06
unknown_Clostridiales_[meta_mOTU_v2_6602]	6	110223989	6:110223989:A:G	G	A	0.09319	0.183428	0.362981	2.97948e-06
Coprococcus_catus_[ref_mOTU_v2_4874]	19	28685463	19:28685463:T:C	C	T	0.426523	0.383833	0.204962	2.98519e-06
Clostridium_sp._CAG:217_[meta_mOTU_v2_7451]	3	11010671	3:11010671:C:T	T	C	0.383513	2.99502	0.234872	3.00592e-06
unknown_Clostridiales_[meta_mOTU_v2_6371]	6	33841724	6:33841724:T:C	C	T	0.177419	3.72769	0.281919	3.05248e-06
unknown_Clostridiales_[meta_mOTU_v2_7093]	4	131603537	4:131603537:T:C	C	T	0.208929	3.07579	0.240902	3.10156e-06
Faecalibacterium_prausnitzii_[ref_mOTU_v2_4910]	13	32984197	13:32984197:G:T	T	G	0.467742	0.365227	0.215961	3.10164e-06
unknown_Clostridiales_[meta_mOTU_v2_6852]	20	50280600	20:50280600:A:G	G	A	0.113309	5.24833	0.355678	3.14273e-06
Eubacterium_eligens_[ref_mOTU_v2_4389]	9	1700706	9:1700706:G:C	C	G	0.16129	3.90378	0.292191	3.1444e-06
unknown_Ruminococcaceae_[meta_mOTU_v2_6905]	19	47145037	19:47145037:G:A	A	G	0.295699	3.37028	0.260731	3.16274e-06
Faecalibacterium_prausnitzii_[ref_mOTU_v2_1379]	9	5594847	9:5594847:C:T	T	C	0.24552	0.322949	0.242574	3.17048e-06
Lachnospiraceae_bacterium_1_4_56FAA_[ref_mOTU_v2_4723]	2	174174448	2:174174448:G:A	A	G	0.415771	0.348874	0.226064	3.19029e-06
Eubacterium_sp._CAG:274_[meta_mOTU_v2_7140]	17	72398253	17:72398253:T:C	C	T	0.0607143	7.0543	0.419432	3.19589e-06
Roseburia_inulinivorans_[ref_mOTU_v2_4632]	6	81220584	6:81220584:C:A	A	C	0.328571	0.369973	0.213478	3.19688e-06
unknown_Clostridiales_[meta_mOTU_v2_5661]	2	28375982	2:28375982:G:GT	GT	G	0.15	3.6644	0.278878	3.21256e-06
unknown_Clostridiales_[meta_mOTU_v2_6832]	20	53420649	20:53420649:T:C	C	T	0.365108	2.7894	0.220352	3.2337e-06
Flavonifractor_plautii_[ref_mOTU_v2_1377]	3	124822847	3:124822847:T:TA	TA	T	0.099631	4.60602	0.3281	3.23694e-06
Roseburia_inulinivorans_[ref_mOTU_v2_4632]	17	64781386	17:64781386:T:C	C	T	0.441071	0.376735	0.209823	3.27858e-06
Phascolarctobacterium_succinatutens_[ref_mOTU_v2_0947]	12	56443342	12:56443342:T:C	C	T	0.387097	0.326789	0.240406	3.28267e-06
Bacteroidales_sp._[ref_mOTU_v2_1074]	22	22041839	22:22041839:CAAAAAAA:CAAAAAA	CAAAAAA	CAAAAAAA	0.310409	2.99385	0.235716	3.28672e-06
Bilophila_wadsworthia_[ref_mOTU_v2_1149]	12	129082203	12:129082203:A:G	G	A	0.442857	0.360558	0.219306	3.29535e-06
uncultured_Eubacterium_sp._[meta_mOTU_v2_5477]	1	234944370	1:234944370:G:A	A	G	0.0812274	6.36297	0.397972	3.32234e-06
unknown_Clostridiales_[meta_mOTU_v2_6852]	10	49313245	10:49313245:C:T	T	C	0.357401	2.93075	0.231277	3.33177e-06
Ruminococcus_bromii_[ref_mOTU_v2_4720]	12	96056904	12:96056904:GA:G	G	GA	0.467742	2.60229	0.205727	3.338e-06
Roseburia_hominis_[ref_mOTU_v2_4572]	5	103047776	5:103047776:A:G	G	A	0.216117	3.38549	0.262346	3.34448e-06
unknown_Clostridiales_[meta_mOTU_v2_6832]	16	74701028	16:74701028:G:T	T	G	0.451786	2.47282	0.194897	3.39576e-06
Eubacterium_hallii_[ref_mOTU_v2_4207]	9	9854519	9:9854519:G:GA	GA	G	0.30036	2.69805	0.213674	3.39948e-06
unknown_Clostridiales_[meta_mOTU_v2_6088]	8	79068318	8:79068318:T:TATATAG	TATATAG	T	0.145455	3.78264	0.28643	3.40336e-06
unknown_Clostridiales_[meta_mOTU_v2_5826]	7	105951551	7:105951551:A:G	G	A	0.269643	0.343811	0.229901	3.41687e-06
Lachnospiraceae_bacterium_1_4_56FAA_[ref_mOTU_v2_4723]	20	14230505	20:14230505:A:G	G	A	0.4375	2.62778	0.208088	3.43509e-06
Eubacterium_ventriosum_[ref_mOTU_v2_4204]	4	161047342	4:161047342:G:T	T	G	0.498201	2.46136	0.194198	3.51604e-06
bacterium_LF-3_[ref_mOTU_v2_3608]	2	114128427	2:114128427:T:C	C	T	0.192857	3.49041	0.269644	3.55533e-06
Collinsella_aerofaciens_[ref_mOTU_v2_1383]	4	13974372	4:13974372:T:C	C	T	0.2375	0.339315	0.233162	3.56051e-06
Eubacterium_rectale_[ref_mOTU_v2_1416]	1	8712533	1:8712533:C:T	T	C	0.111111	0.224585	0.322252	3.57686e-06
Dorea_longicatena_[ref_mOTU_v2_2893]	11	112458951	11:112458951:A:G	G	A	0.294643	0.337458	0.234401	3.57944e-06
Bilophila_wadsworthia_[ref_mOTU_v2_1149]	7	9867722	7:9867722:A:G	G	A	0.0896057	5.191	0.35543	3.59331e-06
Eggerthella_lenta_[ref_mOTU_v2_0642]	19	15104110	19:15104110:C:A	A	C	0.401786	0.380201	0.208705	3.59343e-06
Streptococcus_thermophilus_[ref_mOTU_v2_0219]	15	66523184	15:66523184:C:T	T	C	0.102518	5.2464	0.357765	3.60327e-06
Streptococcus_parasanguinis_[ref_mOTU_v2_0144]	18	8326315	18:8326315:T:C	C	T	0.275	2.75889	0.219047	3.60514e-06
unknown_Clostridiales_[meta_mOTU_v2_6852]	3	5825359	3:5825359:G:C	C	G	0.0881295	5.35594	0.362278	3.615e-06
Clostridiales_bacterium_VE202-14_[ref_mOTU_v2_2689]	9	89316029	9:89316029:A:C	C	A	0.458929	2.64196	0.209726	3.61552e-06
uncultured_Eubacterium_sp._[meta_mOTU_v2_5477]	16	84091288	16:84091288:A:G	G	A	0.176786	3.28837	0.256981	3.61782e-06
Collinsella	4	13974372	4:13974372:T:C	C	T	0.2375	0.321742	0.244977	3.67381e-06
Holdemanella	8	105585028	8:105585028:T:C	C	T	0.209677	3.41813	0.265588	3.69539e-06
unknown_Clostridium_[meta_mOTU_v2_6792]	2	38066227	2:38066227:C:T	T	C	0.175	3.32921	0.260009	3.73247e-06
unknown_Clostridiales_[meta_mOTU_v2_6575]	1	2367259	1:2367259:TG:T	T	TG	0.464158	2.4424	0.193049	3.73386e-06
unknown_Clostridiales_[meta_mOTU_v2_6629]	4	111311996	4:111311996:C:T	T	C	0.205357	3.03379	0.239926	3.73428e-06
unknown_Clostridiales_[meta_mOTU_v2_6632]	1	114810587	1:114810587:A:C	C	A	0.44086	2.49419	0.197649	3.76103e-06
unknown_Clostridium_[meta_mOTU_v2_6792]	10	112502142	10:112502142:G:A	A	G	0.446043	0.355877	0.223437	3.76439e-06
unknown_Clostridiales_[meta_mOTU_v2_6602]	2	225139055	2:225139055:A:G	G	A	0.133929	0.270187	0.283091	3.78803e-06
Clostridium_leptum_[ref_mOTU_v2_4234]	22	44523948	22:44523948:G:C	C	G	0.126786	4.12756	0.30669	3.79062e-06
Bacteroidales_sp._[ref_mOTU_v2_1074]	13	111140589	13:111140589:C:T	T	C	0.0714286	6.01717	0.388469	3.84269e-06
unknown_Clostridiales_[meta_mOTU_v2_5411]	7	13120289	7:13120289:A:G	G	A	0.422939	2.54855	0.202545	3.85867e-06
Bacteroides_dorei/vulgatus_[ref_mOTU_v2_0898]	1	208138948	1:208138948:C:T	T	C	0.181004	0.302529	0.258853	3.86042e-06
Ruminococcus_torques_[ref_mOTU_v2_4718]	9	119021321	9:119021321:A:G	G	A	0.123134	0.217976	0.329825	3.86101e-06
Faecalibacterium_prausnitzii_[ref_mOTU_v2_4875]	8	30626893	8:30626893:G:A	A	G	0.225	0.302716	0.258734	3.86531e-06
unknown_Clostridiales_[meta_mOTU_v2_7093]	8	120759910	8:120759910:G:C	C	G	0.442652	2.692	0.214465	3.88485e-06
unknown_Ruminococcaceae_[meta_mOTU_v2_6905]	17	9610791	17:9610791:A:G	G	A	0.394265	0.385471	0.206517	3.91145e-06
Faecalibacterium_prausnitzii_[ref_mOTU_v2_1379]	5	10723004	5:10723004:A:G	G	A	0.143369	4.06538	0.303867	3.92087e-06
Tyzzerella_nexilis_[ref_mOTU_v2_4366]	19	56736553	19:56736553:AG:A	A	AG	0.415468	0.381647	0.208706	3.92382e-06
unknown_Clostridiales_[meta_mOTU_v2_5712]	19	3125383	19:3125383:GCCTGTCCGTCAGGC:G	G	GCCTGTCCGTCAGGC	0.498208	0.388799	0.204686	3.925e-06
Subdoligranulum_sp._4_3_54A2FAA_[ref_mOTU_v2_4738]	7	9531079	7:9531079:A:G	G	A	0.3125	2.64474	0.210893	3.99378e-06
Clostridiales_bacterium_VE202-14_[ref_mOTU_v2_2689]	3	140984326	3:140984326:T:G	G	T	0.401434	0.341789	0.232858	4.01931e-06
unknown_Clostridium_[meta_mOTU_v2_6792]	18	381997	18:381997:C:G	G	C	0.320789	2.92652	0.232919	4.02193e-06
Clostridium_spiroforme_[ref_mOTU_v2_4235]	6	98067896	6:98067896:T:C	C	T	0.075	5.53495	0.371241	4.04438e-06
Subdoligranulum_sp._4_3_54A2FAA_[ref_mOTU_v2_4738]	17	1492513	17:1492513:C:A	A	C	0.31362	0.336416	0.236376	4.05024e-06
Roseburia_inulinivorans_[ref_mOTU_v2_4632]	12	12213962	12:12213962:G:T	T	G	0.232601	0.337189	0.23588	4.05091e-06
unknown_Ruminococcaceae_[meta_mOTU_v2_6905]	2	174054175	2:174054175:C:T	T	C	0.31362	3.13717	0.24813	4.07053e-06
Clostridium_leptum_[ref_mOTU_v2_4234]	9	19985975	9:19985975:T:A	A	T	0.164875	3.40615	0.266093	4.10787e-06
unknown_Clostridiales_[meta_mOTU_v2_5339]	2	169889785	2:169889785:A:G	G	A	0.267857	0.249073	0.301879	4.13407e-06
Roseburia_inulinivorans_[ref_mOTU_v2_4632]	14	80307857	14:80307857:A:G	G	A	0.360215	2.55496	0.203833	4.18467e-06
Clostridium_spiroforme_[ref_mOTU_v2_4235]	4	190158563	4:190158563:G:C	C	G	0.424731	2.64726	0.211613	4.21484e-06
Lachnospiraceae_bacterium_1_4_56FAA_[ref_mOTU_v2_4723]	1	232979258	1:232979258:A:C	C	A	0.0553571	7.15793	0.427856	4.22089e-06
Roseburia_hominis_[ref_mOTU_v2_4572]	1	198382780	1:198382780:G:A	A	G	0.44086	0.370073	0.216097	4.2238e-06
unknown_Clostridiales_[meta_mOTU_v2_6088]	10	55527155	10:55527155:TATA:TTA	TTA	TATA	0.119485	4.2812	0.316176	4.23639e-06
unknown_Roseburia_[meta_mOTU_v2_5354]	12	129649193	12:129649193:T:C	C	T	0.143369	3.78266	0.289259	4.2365e-06
unknown_Clostridiales_[meta_mOTU_v2_6832]	18	65206280	18:65206280:T:C	C	T	0.2875	0.319282	0.248242	4.24398e-06
Ruminococcus_torques_[ref_mOTU_v2_4718]	12	125896005	12:125896005:G:C	C	G	0.458633	2.52436	0.201348	4.24638e-06
Roseburia_intestinalis_[ref_mOTU_v2_1427]	12	104438019	12:104438019:C:T	T	C	0.3375	0.330831	0.240527	4.24826e-06
unknown_Clostridiales_[meta_mOTU_v2_7093]	6	31461608	6:31461608:T:C	C	T	0.357143	0.361796	0.221173	4.29168e-06
Faecalibacterium_prausnitzii_[ref_mOTU_v2_4211]	10	116072097	10:116072097:A:AT	AT	A	0.0928571	6.49408	0.407035	4.29879e-06
Bacteroidia	10	26853891	10:26853891:C:G	G	C	0.116487	0.243865	0.307011	4.29881e-06
Bacteroidales	10	26853891	10:26853891:C:G	G	C	0.116487	0.243865	0.307011	4.29881e-06
Bacteroidetes	10	26853891	10:26853891:C:G	G	C	0.116487	0.243865	0.307011	4.29881e-06
unknown_Clostridiales_[meta_mOTU_v2_5411]	7	95998773	7:95998773:C:A	A	C	0.265343	0.34694	0.230338	4.30924e-06
Eubacterium_ramulus_[ref_mOTU_v2_2795]	10	119534483	10:119534483:T:G	G	T	0.0839286	5.30767	0.363381	4.36083e-06
Roseburia_intestinalis_[ref_mOTU_v2_1427]	7	7679644	7:7679644:G:A	A	G	0.0949821	4.55779	0.330277	4.37723e-06
unknown_Ruminococcaceae_[meta_mOTU_v2_6557]	2	180855470	2:180855470:A:G	G	A	0.218638	0.354859	0.225613	4.38855e-06
Faecalibacterium_prausnitzii_[ref_mOTU_v2_4875]	6	6901856	6:6901856:C:T	T	C	0.140288	0.242425	0.308612	4.39589e-06
unknown_Clostridiales_[meta_mOTU_v2_6602]	9	33525447	9:33525447:A:G	G	A	0.151786	0.275117	0.281113	4.41363e-06
Collinsella_aerofaciens_[ref_mOTU_v2_1383]	12	32153661	12:32153661:T:G	G	T	0.466071	0.367297	0.218256	4.45292e-06
Eubacterium_sp._CAG:274_[meta_mOTU_v2_7140]	10	124358420	10:124358420:G:C	C	G	0.209091	2.99234	0.238902	4.47728e-06
Clostridium_innocuum_[ref_mOTU_v2_0643]	10	58368447	10:58368447:G:T	T	G	0.433929	0.338714	0.236099	4.53209e-06
Eubacterium_ramulus_[ref_mOTU_v2_2795]	7	200885	7:200885:G:T	T	G	0.277978	2.80021	0.224613	4.55493e-06
Dorea_formicigenerans_[ref_mOTU_v2_0973]	16	20060063	16:20060063:G:T	T	G	0.339286	0.394214	0.203076	4.56593e-06
unknown_Clostridiales_[meta_mOTU_v2_5411]	1	241778189	1:241778189:C:CTT	CTT	C	0.2	3.1232	0.248502	4.58587e-06
Clostridium_innocuum_[ref_mOTU_v2_0643]	21	40579016	21:40579016:G:A	A	G	0.105357	4.57257	0.331767	4.61097e-06
Faecalibacterium_prausnitzii_[ref_mOTU_v2_4875]	8	144522051	8:144522051:A:G	G	A	0.114286	0.212269	0.338305	4.61935e-06
unknown_Clostridiales_[meta_mOTU_v2_5661]	7	132398788	7:132398788:G:A	A	G	0.481884	2.67282	0.214617	4.63027e-06
Dorea_formicigenerans_[ref_mOTU_v2_0973]	10	68079243	10:68079243:T:C	C	T	0.2875	0.363442	0.220988	4.64886e-06
Flavonifractor_plautii_[ref_mOTU_v2_1377]	4	49096986	4:49096986:TATTCCATTCAGGTTG:CATTCCATTCAGGTTG	CATTCCATTCAGGTTG	TATTCCATTCAGGTTG	0.110909	4.18598	0.312654	4.66499e-06
uncultured_Eubacterium_sp._[meta_mOTU_v2_5477]	15	94579424	15:94579424:C:T	T	C	0.448029	0.374707	0.214362	4.6671e-06
Clostridium_sp._CAG:217_[meta_mOTU_v2_7451]	1	42085892	1:42085892:T:C	C	T	0.473214	2.8871	0.231589	4.6909e-06
Roseburia_hominis_[ref_mOTU_v2_4572]	9	95438164	9:95438164:C:CT	CT	C	0.392086	0.355283	0.226044	4.69306e-06
unknown_Clostridiales_[meta_mOTU_v2_5339]	12	5306110	12:5306110:AC:A	A	AC	0.419643	2.72014	0.218618	4.70979e-06
Roseburia_intestinalis_[ref_mOTU_v2_1427]	1	15107523	1:15107523:A:G	G	A	0.213262	3.11728	0.248402	4.71444e-06
unknown_Clostridiales_[meta_mOTU_v2_5661]	9	89365547	9:89365547:T:C	C	T	0.114695	3.9293	0.298999	4.72137e-06
Clostridium_sp._AT4_[meta_mOTU_v2_7263]	19	32465532	19:32465532:T:TCCCAAGAGCACTCCA	TCCCAAGAGCACTCCA	T	0.215054	3.27513	0.259392	4.79381e-06
Coprococcus__[ref_mOTU_v2_4313]	1	160585706	1:160585706:C:T	T	C	0.198925	3.1664	0.252017	4.79673e-06
unknown_Clostridiales_[meta_mOTU_v2_6629]	12	124982111	12:124982111:T:C	C	T	0.242857	2.97309	0.238328	4.83429e-06
Coprococcus_catus_[ref_mOTU_v2_4874]	7	11794676	7:11794676:A:G	G	A	0.410714	2.57221	0.20669	4.8557e-06
Tyzzerella_nexilis_[ref_mOTU_v2_4366]	17	6100801	17:6100801:A:G	G	A	0.285714	0.312539	0.254523	4.89054e-06
Dorea_longicatena_[ref_mOTU_v2_4203]	7	81087621	7:81087621:A:G	G	A	0.0928571	4.81612	0.344076	4.90829e-06
uncultured_Eubacterium_sp._[meta_mOTU_v2_5477]	11	100282349	11:100282349:A:C	C	A	0.48741	0.414011	0.193111	4.95688e-06
Holdemanella	5	147324230	5:147324230:A:G	G	A	0.397849	2.98691	0.239637	4.96576e-06
Faecalibacterium_prausnitzii_[ref_mOTU_v2_4211]	9	118101875	9:118101875:T:C	C	T	0.108929	0.189712	0.364115	4.99098e-06
Eggerthella_lenta_[ref_mOTU_v2_0642]	2	42998032	2:42998032:G:C	C	G	0.101786	0.215726	0.336035	5.01318e-06
Collinsella	4	188860871	4:188860871:A:G	G	A	0.103943	0.207917	0.34416	5.028e-06
Blautia_obeum_[ref_mOTU_v2_4719]	7	14965490	7:14965490:TC:T	T	TC	0.478182	0.409711	0.195564	5.04974e-06
Eubacterium_eligens_[ref_mOTU_v2_4389]	11	20026799	11:20026799:ATTT:ATT	ATT	ATTT	0.0917266	4.86843	0.346987	5.07984e-06
unknown_Clostridium_[meta_mOTU_v2_6792]	3	127469395	3:127469395:T:C	C	T	0.163082	3.46668	0.272572	5.09149e-06
unknown_Roseburia_[meta_mOTU_v2_5354]	3	153217447	3:153217447:C:T	T	C	0.33213	2.52483	0.203114	5.11841e-06
Dorea_longicatena_[ref_mOTU_v2_4203]	15	98845821	15:98845821:G:C	C	G	0.410714	2.58796	0.208547	5.12794e-06
Streptococcus_parasanguinis_[ref_mOTU_v2_0144]	8	4756609	8:4756609:G:A	A	G	0.485663	0.402375	0.199708	5.15181e-06
Holdemanella	2	200394937	2:200394937:C:CA	CA	C	0.422932	2.85695	0.230329	5.17324e-06
Tyzzerella_nexilis_[ref_mOTU_v2_4366]	10	30834343	10:30834343:A:G	G	A	0.20471	0.2614	0.29442	5.18617e-06
Clostridium_sp._CAG:217_[meta_mOTU_v2_7451]	10	125666975	10:125666975:A:G	G	A	0.0571429	7.11673	0.43085	5.24284e-06
Adlercreutzia_equolifaciens_[ref_mOTU_v2_3198]	8	42158223	8:42158223:A:G	G	A	0.0767857	6.97001	0.426324	5.25555e-06
Faecalibacterium_prausnitzii_[ref_mOTU_v2_1379]	11	7919096	11:7919096:G:A	A	G	0.188849	3.20148	0.255526	5.26856e-06
Bacteroides_dorei/vulgatus_[ref_mOTU_v2_0898]	7	138050991	7:138050991:A:C	C	A	0.153571	3.9722	0.302972	5.29798e-06
unknown_Clostridium_[meta_mOTU_v2_6792]	10	22779693	10:22779693:G:A	A	G	0.399642	0.380345	0.212336	5.29925e-06
Bifidobacterium_longum_[ref_mOTU_v2_0150]	6	112626822	6:112626822:T:C	C	T	0.0555556	0.136343	0.437791	5.32784e-06
Dorea_formicigenerans_[ref_mOTU_v2_0973]	16	81183900	16:81183900:T:C	C	T	0.227599	0.339329	0.237474	5.33512e-06
Blautia_obeum_[ref_mOTU_v2_4719]	10	100169387	10:100169387:C:T	T	C	0.289286	0.33689	0.239087	5.34829e-06
Tyzzerella	3	187877689	3:187877689:T:TTTTG	TTTTG	T	0.135714	0.259517	0.296544	5.39385e-06
Bacteroidales_sp._[ref_mOTU_v2_1074]	2	149087763	2:149087763:TC:T	T	TC	0.287313	2.98722	0.240611	5.411e-06
Subdoligranulum_sp._4_3_54A2FAA_[ref_mOTU_v2_4738]	2	100636757	2:100636757:T:C	C	T	0.289286	2.61559	0.211496	5.46371e-06
Holdemanella	2	86405618	2:86405618:A:G	G	A	0.0615942	7.5648	0.445177	5.48324e-06
Roseburia_intestinalis_[ref_mOTU_v2_1427]	14	31224968	14:31224968:A:G	G	A	0.226786	3.02974	0.243871	5.48455e-06
Collinsella_aerofaciens_[ref_mOTU_v2_1383]	22	49064619	22:49064619:T:C	C	T	0.153571	0.292211	0.270745	5.51816e-06
unknown_Clostridium_[meta_mOTU_v2_6792]	11	81143866	11:81143866:T:C	C	T	0.153571	3.79176	0.293364	5.539e-06
unknown_Clostridiales_[meta_mOTU_v2_6602]	5	73947979	5:73947979:T:A	A	T	0.378136	3.00664	0.242327	5.55347e-06
unknown_Ruminococcaceae_[meta_mOTU_v2_6557]	7	23998561	7:23998561:G:A	A	G	0.333333	0.393163	0.205501	5.55357e-06
unknown_Clostridiales_[meta_mOTU_v2_5712]	6	165451468	6:165451468:G:T	T	G	0.348214	2.64803	0.214401	5.57175e-06
Clostridium_boltae/clostridioforme_[ref_mOTU_v2_0886]	8	124762826	8:124762826:A:C	C	A	0.0521583	8.61371	0.474297	5.62288e-06
unknown_Clostridiales_[meta_mOTU_v2_5805]	6	13909717	6:13909717:T:C	C	T	0.269643	0.297762	0.26687	5.63824e-06
Subdoligranulum_sp._4_3_54A2FAA_[ref_mOTU_v2_4738]	5	172366990	5:172366990:A:G	G	A	0.1125	4.23855	0.318171	5.64834e-06
Eubacterium_eligens_[ref_mOTU_v2_4389]	14	63116780	14:63116780:G:A	A	G	0.0964286	4.89268	0.349796	5.65086e-06
Bacteroides_fragilis/ovatus_[ref_mOTU_v2_1073]	1	95984543	1:95984543:G:A	A	G	0.0732143	6.28599	0.405088	5.67675e-06
Blautia_sp._KLE_1732_[ref_mOTU_v2_0859]	7	8807670	7:8807670:T:A	A	T	0.298182	3.14615	0.252577	5.68067e-06
unknown_Clostridiales_[meta_mOTU_v2_5712]	2	46557962	2:46557962:G:T	T	G	0.0535714	8.51011	0.471887	5.68856e-06
Eubacterium_eligens_[ref_mOTU_v2_4389]	7	141859490	7:141859490:T:C	C	T	0.374552	0.323728	0.248561	5.6917e-06
Bacteroidales_sp._[ref_mOTU_v2_1074]	11	36988299	11:36988299:G:A	A	G	0.119643	4.24997	0.318899	5.70038e-06
Clostridium_sp._CAG:217_[meta_mOTU_v2_7451]	12	98807615	12:98807615:T:G	G	T	0.467626	0.333646	0.241936	5.7048e-06
Clostridium_spiroforme_[ref_mOTU_v2_4235]	2	100630115	2:100630115:G:A	A	G	0.283154	2.53719	0.205223	5.71131e-06
Phascolarctobacterium_succinatutens_[ref_mOTU_v2_0947]	3	284106	3:284106:A:C	C	A	0.442164	2.69543	0.218584	5.72575e-06
unknown_Clostridiales_[meta_mOTU_v2_5805]	19	47280789	19:47280789:C:T	T	C	0.385455	2.59664	0.210397	5.75106e-06
unknown_Clostridiales_[meta_mOTU_v2_5661]	5	161045059	5:161045059:G:A	A	G	0.219101	3.09646	0.249218	5.75431e-06
Coprococcus_sp._[ref_mOTU_v2_0303]	5	115647318	5:115647318:GT:G	G	GT	0.49262	2.93307	0.237278	5.76095e-06
Erysipelotrichaceae_sp._[ref_mOTU_v2_0885]	5	142614391	5:142614391:G:A	A	G	0.329137	2.4885	0.201044	5.76767e-06
bacterium_LF-3_[ref_mOTU_v2_3608]	16	84194888	16:84194888:T:C	C	T	0.201439	3.29213	0.262785	5.78077e-06
unknown_Clostridiales_[meta_mOTU_v2_6602]	11	46300722	11:46300722:A:G	G	A	0.120072	0.24568	0.309589	5.78353e-06
Roseburia_hominis_[ref_mOTU_v2_4572]	16	53696453	16:53696453:G:C	C	G	0.0678571	6.2492	0.404266	5.82103e-06
unknown_Clostridiales_[meta_mOTU_v2_7531]	5	68046285	5:68046285:A:C	C	A	0.146429	3.50548	0.276767	5.84076e-06
Ruminococcus_bromii_[ref_mOTU_v2_4720]	21	41079226	21:41079226:T:TG	TG	T	0.259857	2.66072	0.215941	5.84895e-06
Streptococcus_thermophilus_[ref_mOTU_v2_0219]	1	209942691	1:209942691:TA:T	T	TA	0.166667	3.47651	0.274975	5.8587e-06
Bacteroides_dorei/vulgatus_[ref_mOTU_v2_0898]	7	71153323	7:71153323:C:G	G	C	0.471429	2.3789	0.191263	5.8665e-06
Bifidobacterium_pseudocatenulatum_[ref_mOTU_v2_0632]	2	65067533	2:65067533:A:T	T	A	0.370968	0.409417	0.197088	5.86796e-06
Dorea_longicatena_[ref_mOTU_v2_2893]	19	32521663	19:32521663:C:T	T	C	0.448214	0.40172	0.201288	5.87573e-06
Ruminococcus_torques_[ref_mOTU_v2_4718]	5	170034824	5:170034824:A:G	G	A	0.385714	0.435052	0.183708	5.88434e-06
Ruminococcus_bicirculans_[ref_mOTU_v2_2358]	7	57296668	7:57296668:T:C	C	T	0.3125	0.315762	0.254449	5.8862e-06
Clostridium_sp._AT4_[meta_mOTU_v2_7263]	15	101128491	15:101128491:T:C	C	T	0.0824373	5.45297	0.374422	5.89624e-06
Ruminococcus_torques_[ref_mOTU_v2_4718]	8	43466074	8:43466074:G:A	A	G	0.114286	0.224286	0.329981	5.89681e-06
Ruminococcus_torques_[ref_mOTU_v2_1376]	10	29935962	10:29935962:T:G	G	T	0.259857	3.19601	0.256508	5.90694e-06
unknown_Roseburia_[meta_mOTU_v2_5354]	2	15728248	2:15728248:A:G	G	A	0.152174	3.51743	0.277675	5.91208e-06
Bifidobacterium_pseudocatenulatum_[ref_mOTU_v2_0632]	17	70648039	17:70648039:T:C	C	T	0.28853	0.38788	0.2091	5.91995e-06
unknown_Clostridiales_[meta_mOTU_v2_6575]	20	4757759	20:4757759:C:G	G	C	0.177419	0.275207	0.284892	5.93079e-06
unknown_Clostridiales_[meta_mOTU_v2_6602]	16	86744028	16:86744028:C:G	G	C	0.385305	0.350886	0.231272	5.94264e-06
bacterium_LF-3_[ref_mOTU_v2_3608]	7	106399948	7:106399948:G:A	A	G	0.291071	0.371957	0.218413	5.95394e-06
Clostridium_innocuum_[ref_mOTU_v2_0643]	6	165164643	6:165164643:C:T	T	C	0.255357	0.252915	0.303696	5.99474e-06
Roseburia_inulinivorans_[ref_mOTU_v2_4632]	1	57021728	1:57021728:T:G	G	T	0.198214	3.26504	0.261408	5.996e-06
unknown_Clostridiales_[meta_mOTU_v2_6371]	4	4005948	4:4005948:C:T	T	C	0.413669	0.33856	0.239369	6.05002e-06
Bacteroidales_sp._[ref_mOTU_v2_1074]	1	20933278	1:20933278:T:C	C	T	0.315412	2.65921	0.216163	6.05375e-06
Holdemanella	2	224655987	2:224655987:G:T	T	G	0.178571	3.38701	0.269691	6.08222e-06
Clostridium_leptum_[ref_mOTU_v2_4234]	12	70279419	12:70279419:G:A	A	G	0.209677	3.01299	0.243824	6.08278e-06
unknown_Clostridiales_[meta_mOTU_v2_6088]	19	30174607	19:30174607:T:G	G	T	0.478417	2.5077	0.203248	6.08586e-06
unknown_Clostridiales_[meta_mOTU_v2_5805]	20	10249534	20:10249534:G:A	A	G	0.401434	2.66822	0.216972	6.09073e-06
Ruminococcus_gnavus_[ref_mOTU_v2_0280]	3	139948881	3:139948881:G:C	C	G	0.0517857	0.126241	0.457568	6.09817e-06
bacterium_LF-3_[ref_mOTU_v2_3608]	1	244886134	1:244886134:C:A	A	C	0.34767	0.398415	0.203494	6.11702e-06
Ruminococcus_bromii_[ref_mOTU_v2_4720]	3	192468027	3:192468027:C:T	T	C	0.460714	2.41745	0.195235	6.14678e-06
Ruminococcus_torques_[ref_mOTU_v2_1376]	5	13456060	5:13456060:CT:C	C	CT	0.298148	0.379834	0.214198	6.20482e-06
Eubacterium_rectale_[ref_mOTU_v2_1416]	10	776724	10:776724:G:A	A	G	0.101786	0.225931	0.329169	6.21211e-06
Ruminococcus_bicirculans_[ref_mOTU_v2_2358]	11	21177159	11:21177159:T:C	C	T	0.2125	3.05219	0.24693	6.21554e-06
Dorea_formicigenerans_[ref_mOTU_v2_0973]	3	185128130	3:185128130:GCC:G	G	GCC	0.0589286	0.143528	0.429741	6.2661e-06
Tyzzerella_nexilis_[ref_mOTU_v2_4366]	4	65735634	4:65735634:GA:G	G	GA	0.421429	2.50752	0.203514	6.26913e-06
Faecalibacterium_prausnitzii_[ref_mOTU_v2_4910]	5	26927028	5:26927028:CCCT:C	C	CCCT	0.187037	0.287016	0.276399	6.30189e-06
Roseburia_hominis_[ref_mOTU_v2_4572]	4	187115047	4:187115047:G:C	C	G	0.15	3.86215	0.299263	6.32642e-06
Clostridium_sp._CAG:217_[meta_mOTU_v2_7451]	14	106682472	14:106682472:G:T	T	G	0.147482	3.70174	0.289932	6.35642e-06
Streptococcus_parasanguinis_[ref_mOTU_v2_0144]	16	5279336	16:5279336:A:T	T	A	0.383094	0.399572	0.203248	6.37661e-06
Clostridium_leptum_[ref_mOTU_v2_4234]	18	3269893	18:3269893:C:T	T	C	0.265233	0.307641	0.261252	6.41584e-06
Blautia_obeum_[ref_mOTU_v2_4719]	17	45381665	17:45381665:CAT:C	C	CAT	0.0555556	8.85025	0.483275	6.42769e-06
Coprococcus_catus_[ref_mOTU_v2_4874]	13	35323482	13:35323482:T:C	C	T	0.167857	3.46351	0.275352	6.43381e-06
unknown_Clostridiales_[meta_mOTU_v2_6629]	17	79125098	17:79125098:G:C	C	G	0.13587	3.85623	0.299184	6.44522e-06
Eubacterium_hallii_[ref_mOTU_v2_4207]	1	18163593	1:18163593:A:C	C	A	0.276786	2.69264	0.219569	6.44539e-06
Collinsella	8	131697816	8:131697816:C:T	T	C	0.421429	0.353329	0.23062	6.44841e-06
unknown_Eubacterium_[meta_mOTU_v2_6657]	3	190505722	3:190505722:A:G	G	A	0.148746	0.267332	0.292453	6.45156e-06
unknown_Clostridiales_[meta_mOTU_v2_5826]	1	146596210	1:146596210:A:G	G	A	0.361511	2.5551	0.207989	6.47365e-06
Coprococcus_sp._[ref_mOTU_v2_0303]	4	140960502	4:140960502:C:T	T	C	0.0809353	5.31181	0.370254	6.47541e-06
unknown_Clostridiales_[meta_mOTU_v2_5661]	2	77206366	2:77206366:A:G	G	A	0.114286	3.85082	0.298992	6.49991e-06
Streptococcus_thermophilus_[ref_mOTU_v2_0219]	7	5808047	7:5808047:G:A	A	G	0.202555	0.278139	0.283816	6.52338e-06
Bacteroides_rodentium/uniformis_[ref_mOTU_v2_0899]	13	95372463	13:95372463:T:TTTTC	TTTTC	T	0.373646	0.360944	0.226031	6.53258e-06
Coprococcus__[ref_mOTU_v2_4313]	15	101421317	15:101421317:G:A	A	G	0.0875	0.179184	0.381386	6.53975e-06
Clostridium_leptum_[ref_mOTU_v2_4234]	4	168325872	4:168325872:C:T	T	C	0.271429	2.77697	0.226567	6.54473e-06
Dorea_formicigenerans_[ref_mOTU_v2_0973]	1	85254984	1:85254984:T:TA	TA	T	0.396057	0.390718	0.208491	6.56011e-06
Ruminococcus_torques_[ref_mOTU_v2_1376]	1	231760052	1:231760052:AT:A	A	AT	0.378136	0.406858	0.199544	6.58302e-06
unknown_Eubacterium_[meta_mOTU_v2_6657]	20	36480963	20:36480963:T:C	C	T	0.426523	0.401885	0.2023	6.60213e-06
Bilophila_wadsworthia_[ref_mOTU_v2_1149]	5	117281693	5:117281693:G:A	A	G	0.413357	0.344372	0.236585	6.60848e-06
Blautia_obeum_[ref_mOTU_v2_4719]	11	19224718	11:19224718:A:G	G	A	0.417857	0.408119	0.198894	6.60908e-06
unknown_Clostridiales_[meta_mOTU_v2_6629]	10	83010752	10:83010752:T:C	C	T	0.416071	0.355352	0.229678	6.64433e-06
Lachnospiraceae_bacterium_1_4_56FAA_[ref_mOTU_v2_4723]	3	196031454	3:196031454:C:T	T	C	0.157143	3.36667	0.269495	6.65487e-06
Collinsella	19	35898234	19:35898234:T:C	C	T	0.0785714	0.193501	0.364644	6.65888e-06
Erysipelotrichaceae_sp._[ref_mOTU_v2_0885]	8	83627781	8:83627781:AT:A	A	AT	0.137868	0.233724	0.322773	6.68369e-06
unknown_Clostridiales_[meta_mOTU_v2_5805]	3	186586742	3:186586742:A:G	G	A	0.325	2.77097	0.226338	6.70004e-06
Roseburia_inulinivorans_[ref_mOTU_v2_4632]	12	99003291	12:99003291:CT:C	C	CT	0.214801	0.33287	0.244286	6.70254e-06
Blautia_sp._KLE_1732_[ref_mOTU_v2_0859]	3	66314085	3:66314085:TTTTG:T	T	TTTTG	0.125448	0.26133	0.298047	6.71452e-06
unknown_Clostridiales_[meta_mOTU_v2_5712]	2	8693228	2:8693228:C:T	T	C	0.492674	2.62925	0.214791	6.77521e-06
Eubacterium_rectale_[ref_mOTU_v2_1416]	10	73458390	10:73458390:C:T	T	C	0.188172	0.326815	0.248492	6.7763e-06
Flavonifractor_plautii_[ref_mOTU_v2_1377]	3	75903818	3:75903818:TA:T	T	TA	0.155109	3.24574	0.261625	6.79168e-06
Collinsella_aerofaciens_[ref_mOTU_v2_1383]	4	62763475	4:62763475:C:T	T	C	0.4375	0.389681	0.209441	6.80428e-06
Clostridiales_bacterium_VE202-14_[ref_mOTU_v2_2689]	10	6315211	10:6315211:C:T	T	C	0.226619	0.268963	0.291837	6.80473e-06
Enterobacteriaceae_sp._[ref_mOTU_v2_0036]	14	25205461	14:25205461:G:C	C	G	0.448214	2.69456	0.220291	6.80578e-06
Phascolarctobacterium_succinatutens_[ref_mOTU_v2_0947]	6	166686222	6:166686222:C:CA	CA	C	0.358974	2.61799	0.213915	6.82672e-06
Ruminococcus_bicirculans_[ref_mOTU_v2_2358]	18	22735906	18:22735906:C:T	T	C	0.2	3.11731	0.25274	6.84094e-06
Ruminococcus_torques_[ref_mOTU_v2_4718]	10	42368946	10:42368946:TAGTCCATTCCATTCCATTCCATTCC:TAGTCCATTCCATTCCATTCCATTCA	TAGTCCATTCCATTCCATTCCATTCA	TAGTCCATTCCATTCCATTCCATTCC	0.17509	3.63729	0.287066	6.85751e-06
unknown_Clostridiales_[meta_mOTU_v2_7531]	12	41840652	12:41840652:A:AT	AT	A	0.365672	2.89027	0.235958	6.85786e-06
Dorea_longicatena_[ref_mOTU_v2_4203]	10	83090436	10:83090436:T:C	C	T	0.121864	3.8906	0.302104	6.89156e-06
Eubacterium_hallii_[ref_mOTU_v2_4207]	14	31332299	14:31332299:A:C	C	A	0.478495	2.43327	0.19774	6.89187e-06
unknown_Clostridiales_[meta_mOTU_v2_6632]	2	192805309	2:192805309:CA:C	C	CA	0.232852	0.357325	0.22886	6.90223e-06
Clostridium_boltae/clostridioforme_[ref_mOTU_v2_0886]	3	29842669	3:29842669:A:C	C	A	0.307143	2.56336	0.209456	6.98607e-06
Clostridium_spiroforme_[ref_mOTU_v2_4235]	2	201582409	2:201582409:CAA:CA	CA	CAA	0.347584	0.334654	0.243587	6.99278e-06
unknown_Clostridiales_[meta_mOTU_v2_5805]	19	3265873	19:3265873:T:C	C	T	0.145161	3.48014	0.27758	7.03414e-06
unknown_Clostridiales_[meta_mOTU_v2_7531]	20	16189263	20:16189263:T:C	C	T	0.451786	0.324682	0.250421	7.05357e-06
Bacteroides_fragilis/ovatus_[ref_mOTU_v2_1073]	12	95160155	12:95160155:G:A	A	G	0.435714	0.359437	0.2278	7.06441e-06
Tyzzerella	12	4341538	12:4341538:C:G	G	C	0.396429	2.38112	0.193177	7.0867e-06
Bacteroides_rodentium/uniformis_[ref_mOTU_v2_0899]	20	62934475	20:62934475:G:A	A	G	0.195489	3.55328	0.282324	7.09413e-06
Erysipelotrichaceae_sp._[ref_mOTU_v2_0885]	10	12859007	10:12859007:A:ATATCT	ATATCT	A	0.31362	0.382815	0.213818	7.09694e-06
Clostridium_spiroforme_[ref_mOTU_v2_4235]	1	18573022	1:18573022:C:T	T	C	0.4125	2.58956	0.211884	7.10154e-06
Flavonifractor_plautii_[ref_mOTU_v2_1377]	8	64468292	8:64468292:G:A	A	G	0.428571	0.367909	0.2227	7.12272e-06
unknown_Clostridiales_[meta_mOTU_v2_5339]	2	221944176	2:221944176:G:C	C	G	0.2125	3.29082	0.265328	7.14624e-06
Eubacterium_eligens_[ref_mOTU_v2_4389]	13	61973039	13:61973039:C:T	T	C	0.326786	0.317375	0.255684	7.1683e-06
unknown_Ruminococcaceae_[meta_mOTU_v2_6557]	8	4807435	8:4807435:AGT:A	A	AGT	0.421533	0.428109	0.189079	7.22638e-06
Coprococcus__[ref_mOTU_v2_4313]	22	45647205	22:45647205:G:GAGA	GAGA	G	0.398214	0.401887	0.203177	7.23493e-06
unknown_Roseburia_[meta_mOTU_v2_5354]	10	100617173	10:100617173:C:G	G	C	0.278571	0.366562	0.223695	7.24338e-06
Erysipelotrichaceae_sp._[ref_mOTU_v2_0885]	20	772614	20:772614:C:T	T	C	0.469643	2.48405	0.202828	7.25687e-06
Clostridium_spiroforme_[ref_mOTU_v2_4235]	8	121111276	8:121111276:C:A	A	C	0.105357	4.37709	0.32913	7.26706e-06
unknown_Clostridiales_[meta_mOTU_v2_6632]	4	142710442	4:142710442:A:C	C	A	0.274194	0.364069	0.225285	7.2896e-06
Roseburia_inulinivorans_[ref_mOTU_v2_4632]	2	70039253	2:70039253:C:CT	CT	C	0.208178	3.308	0.266744	7.29164e-06
Erysipelotrichaceae_sp._[ref_mOTU_v2_0885]	7	106399948	7:106399948:G:A	A	G	0.291071	2.6276	0.215446	7.32385e-06
unknown_Clostridiales_[meta_mOTU_v2_5411]	12	104835201	12:104835201:A:G	G	A	0.126786	3.87264	0.301982	7.34273e-06
Streptococcus_parasanguinis_[ref_mOTU_v2_0144]	5	121835745	5:121835745:T:C	C	T	0.424731	2.4016	0.195424	7.35093e-06
unknown_Clostridiales_[meta_mOTU_v2_6088]	12	7922446	12:7922446:G:A	A	G	0.192857	2.93247	0.239979	7.35694e-06
unknown_Clostridiales_[meta_mOTU_v2_6575]	5	1021789	5:1021789:G:A	A	G	0.334532	2.38284	0.193695	7.36683e-06
unknown_Clostridiales_[meta_mOTU_v2_5661]	3	30162714	3:30162714:T:C	C	T	0.101786	4.3522	0.328284	7.46749e-06
bacterium_LF-3_[ref_mOTU_v2_3608]	13	46889502	13:46889502:A:T	T	A	0.453571	0.398361	0.205517	7.51874e-06
unknown_Clostridiales_[meta_mOTU_v2_6371]	8	124651435	8:124651435:T:C	C	T	0.487455	2.63253	0.216143	7.52488e-06
unknown_Clostridiales_[meta_mOTU_v2_7531]	19	8322324	19:8322324:AT:A	A	AT	0.34854	0.31484	0.258096	7.54311e-06
Lachnospiraceae_bacterium_1_4_56FAA_[ref_mOTU_v2_4723]	12	44029301	12:44029301:G:A	A	G	0.075	5.31506	0.373105	7.55532e-06
Collinsella	19	45016279	19:45016279:G:C	C	G	0.0683453	0.16692	0.399842	7.5566e-06
Holdemanella	12	132547068	12:132547068:GGCA:G	G	GGCA	0.130037	3.84918	0.30112	7.59977e-06
unknown_Clostridiales_[meta_mOTU_v2_6632]	13	42700841	13:42700841:G:A	A	G	0.137993	0.265779	0.296065	7.61669e-06
unknown_Clostridiales_[meta_mOTU_v2_5411]	2	52313482	2:52313482:C:T	T	C	0.385714	2.54995	0.209161	7.62722e-06
Coprococcus_catus_[ref_mOTU_v2_4874]	8	61793015	8:61793015:G:A	A	G	0.471429	0.4137	0.197263	7.66585e-06
Bilophila_wadsworthia_[ref_mOTU_v2_1149]	6	36548225	6:36548225:G:A	A	G	0.163669	0.176731	0.387447	7.70587e-06
unknown_Clostridiales_[meta_mOTU_v2_5411]	4	101826214	4:101826214:C:T	T	C	0.351254	2.38019	0.193887	7.72736e-06
Faecalibacterium_prausnitzii_[ref_mOTU_v2_4910]	20	48836883	20:48836883:C:T	T	C	0.471326	0.421775	0.193033	7.7418e-06
Clostridium_sp._CAG:217_[meta_mOTU_v2_7451]	2	50002872	2:50002872:A:G	G	A	0.0875	4.8784	0.354382	7.74687e-06
Bacteroides_fragilis/ovatus_[ref_mOTU_v2_1073]	10	116338231	10:116338231:T:A	A	T	0.455197	2.85601	0.2347	7.77303e-06
Clostridium_innocuum_[ref_mOTU_v2_0643]	2	174252284	2:174252284:G:C	C	G	0.196429	3.1498	0.256666	7.81621e-06
Adlercreutzia_equolifaciens_[ref_mOTU_v2_3198]	12	29879383	12:29879383:T:C	C	T	0.146953	3.56673	0.284523	7.84374e-06
unknown_Ruminococcaceae_[meta_mOTU_v2_6478]	12	153199	12:153199:T:C	C	T	0.2	3.44084	0.276485	7.84517e-06
unknown_Clostridiales_[meta_mOTU_v2_5339]	21	21740123	21:21740123:G:T	T	G	0.294643	0.304946	0.265755	7.86405e-06
Subdoligranulum_sp._4_3_54A2FAA_[ref_mOTU_v2_4738]	7	15557105	7:15557105:C:G	G	C	0.345324	2.47456	0.202801	7.90469e-06
Eubacterium_rectale_[ref_mOTU_v2_1416]	1	97617935	1:97617935:G:A	A	G	0.266304	0.367246	0.224261	7.94081e-06
Faecalibacterium_prausnitzii_[ref_mOTU_v2_4211]	18	61159045	18:61159045:G:A	A	G	0.4125	2.33716	0.190078	7.96022e-06
uncultured_Eubacterium_sp._[meta_mOTU_v2_5477]	5	174283070	5:174283070:C:T	T	C	0.394265	2.46781	0.202277	7.97674e-06
unknown_Clostridium_[meta_mOTU_v2_6792]	12	66634658	12:66634658:C:A	A	C	0.465827	0.375166	0.219561	7.99905e-06
Bacteroidia	19	22084380	19:22084380:A:G	G	A	0.182796	0.292785	0.275088	8.00045e-06
Bacteroidales	19	22084380	19:22084380:A:G	G	A	0.182796	0.292785	0.275088	8.00045e-06
Bacteroidetes	19	22084380	19:22084380:A:G	G	A	0.182796	0.292785	0.275088	8.00045e-06
unknown_Ruminococcaceae_[meta_mOTU_v2_5330]	10	94293800	10:94293800:T:C	C	T	0.05	8.96353	0.491175	8.00181e-06
Faecalibacterium_prausnitzii_[ref_mOTU_v2_4211]	8	96411404	8:96411404:T:A	A	T	0.346429	2.61618	0.215413	8.02474e-06
unknown_Clostridiales_[meta_mOTU_v2_6629]	18	29138929	18:29138929:G:C	C	G	0.231183	2.66245	0.219397	8.06861e-06
Ruminococcus_bicirculans_[ref_mOTU_v2_2358]	3	6131279	3:6131279:A:G	G	A	0.225806	0.255758	0.305496	8.07023e-06
Bacteroidales_sp._[ref_mOTU_v2_1074]	8	38761852	8:38761852:T:G	G	T	0.258993	2.94463	0.242032	8.11398e-06
unknown_Clostridiales_[meta_mOTU_v2_6832]	5	137039563	5:137039563:C:CA	CA	C	0.459707	0.388306	0.212	8.117e-06
unknown_Clostridiales_[meta_mOTU_v2_6852]	7	157717825	7:157717825:T:C	C	T	0.0629496	6.95558	0.434731	8.13941e-06
Bacteroidia	8	5919768	8:5919768:C:T	T	C	0.260714	0.332253	0.246991	8.1527e-06
Bacteroidales	8	5919768	8:5919768:C:T	T	C	0.260714	0.332253	0.246991	8.1527e-06
Bacteroidetes	8	5919768	8:5919768:C:T	T	C	0.260714	0.332253	0.246991	8.1527e-06
Clostridium_sp._AT4_[meta_mOTU_v2_7263]	7	11504657	7:11504657:C:T	T	C	0.286738	2.70296	0.222909	8.16634e-06
Coprococcus_sp._[ref_mOTU_v2_0303]	1	163028872	1:163028872:G:A	A	G	0.467391	2.65978	0.219354	8.20899e-06
Ruminococcus_torques_[ref_mOTU_v2_4718]	3	100894602	3:100894602:T:C	C	T	0.267986	2.79017	0.230124	8.23804e-06
unknown_Clostridiales_[meta_mOTU_v2_5661]	19	51262620	19:51262620:C:A	A	C	0.38172	2.58581	0.213072	8.2429e-06
Bifidobacterium_adolescentis_[ref_mOTU_v2_1156]	19	48298601	19:48298601:T:G	G	T	0.187273	0.334501	0.245633	8.25948e-06
Eubacterium_ramulus_[ref_mOTU_v2_2795]	22	43573386	22:43573386:T:A	A	T	0.239927	0.305287	0.266132	8.2601e-06
unknown_Clostridiales_[meta_mOTU_v2_5411]	12	4073187	12:4073187:T:G	G	T	0.304659	2.53244	0.208438	8.27889e-06
Tyzzerella	11	43290350	11:43290350:T:G	G	T	0.403571	0.420303	0.194464	8.3011e-06
Faecalibacterium_prausnitzii_[ref_mOTU_v2_4211]	1	245287206	1:245287206:C:CAT	CAT	C	0.27957	2.48708	0.20441	8.30175e-06
Dorea_formicigenerans_[ref_mOTU_v2_0973]	7	43195668	7:43195668:G:A	A	G	0.457143	0.382559	0.215589	8.31301e-06
unknown_Clostridiales_[meta_mOTU_v2_6602]	10	18788878	10:18788878:T:C	C	T	0.292857	0.342412	0.240485	8.32731e-06
Holdemanella	2	76332388	2:76332388:C:CT	CT	C	0.273234	0.256424	0.305433	8.36135e-06
Eubacterium_eligens_[ref_mOTU_v2_4389]	5	24269460	5:24269460:C:CAT	CAT	C	0.123656	3.9234	0.306802	8.36963e-06
Collinsella	10	132412684	10:132412684:T:C	C	T	0.164855	0.288308	0.279178	8.39093e-06
unknown_Clostridiales_[meta_mOTU_v2_5826]	2	75144157	2:75144157:CT:C	C	CT	0.45	0.455194	0.176681	8.40746e-06
Adlercreutzia_equolifaciens_[ref_mOTU_v2_3198]	5	165237869	5:165237869:C:G	G	C	0.462094	2.43932	0.2002	8.4229e-06
unknown_Clostridiales_[meta_mOTU_v2_6602]	2	8310927	2:8310927:G:A	A	G	0.101786	0.239394	0.320985	8.43173e-06
Adlercreutzia_equolifaciens_[ref_mOTU_v2_3198]	10	757757	10:757757:C:T	T	C	0.238351	0.34045	0.241969	8.46795e-06
unknown_Ruminococcaceae_[meta_mOTU_v2_5330]	21	43817433	21:43817433:A:G	G	A	0.21147	3.06877	0.251824	8.4831e-06
Adlercreutzia_equolifaciens_[ref_mOTU_v2_3198]	2	231840729	2:231840729:G:A	A	G	0.277778	0.364511	0.22667	8.49594e-06
unknown_Eubacterium_[meta_mOTU_v2_6657]	11	87989959	11:87989959:A:G	G	A	0.285714	2.54699	0.209987	8.49758e-06
Bacteroidales_sp._[ref_mOTU_v2_1074]	18	71425397	18:71425397:G:A	A	G	0.164286	3.44714	0.278001	8.52401e-06
uncultured_Eubacterium_sp._[meta_mOTU_v2_5477]	6	5712915	6:5712915:T:C	C	T	0.263441	0.329893	0.249128	8.52794e-06
Eubacterium_hallii_[ref_mOTU_v2_4207]	3	113007525	3:113007525:G:A	A	G	0.455036	2.34722	0.191675	8.52925e-06
Clostridium_innocuum_[ref_mOTU_v2_0643]	10	79798313	10:79798313:T:A	A	T	0.24635	2.98303	0.245537	8.53817e-06
Roseburia_inulinivorans_[ref_mOTU_v2_4632]	3	7621386	3:7621386:G:T	T	G	0.451613	0.416286	0.196908	8.558e-06
unknown_Clostridiales_[meta_mOTU_v2_6088]	6	13711279	6:13711279:G:A	A	G	0.351786	2.49023	0.205031	8.5895e-06
Enterobacteriaceae_sp._[ref_mOTU_v2_0036]	5	104381139	5:104381139:A:G	G	A	0.198925	3.37239	0.273185	8.59467e-06
unknown_Clostridiales_[meta_mOTU_v2_5805]	2	70157158	2:70157158:C:T	T	C	0.410714	2.60796	0.215443	8.61571e-06
Faecalibacterium_prausnitzii_[ref_mOTU_v2_4875]	9	114414126	9:114414126:CA:CAA	CAA	CA	0.475564	0.409556	0.20065	8.62947e-06
unknown_Clostridiales_[meta_mOTU_v2_6371]	7	16625165	7:16625165:G:T	T	G	0.365108	2.82301	0.23327	8.62986e-06
unknown_Eubacterium_[meta_mOTU_v2_6657]	11	40873543	11:40873543:T:A	A	T	0.103261	5.59145	0.386951	8.65909e-06
Clostridium_leptum_[ref_mOTU_v2_4234]	8	1835944	8:1835944:T:G	G	T	0.208487	3.37637	0.273613	8.70104e-06
unknown_Clostridiales_[meta_mOTU_v2_5661]	6	5616042	6:5616042:T:C	C	T	0.25448	2.94808	0.243114	8.7038e-06
unknown_Clostridium_[meta_mOTU_v2_6792]	19	7757908	19:7757908:T:C	C	T	0.0755396	5.37167	0.378109	8.74146e-06
Clostridium_spiroforme_[ref_mOTU_v2_4235]	17	72346736	17:72346736:C:T	T	C	0.278571	0.328065	0.25068	8.74511e-06
Adlercreutzia_equolifaciens_[ref_mOTU_v2_3198]	11	45944186	11:45944186:T:TCGGGGG	TCGGGGG	T	0.332734	0.377755	0.218989	8.76977e-06
Ruminococcus_gnavus_[ref_mOTU_v2_0280]	2	220354365	2:220354365:T:C	C	T	0.231183	0.316612	0.258712	8.77238e-06
unknown_Clostridiales_[meta_mOTU_v2_6088]	9	109572297	9:109572297:A:G	G	A	0.105357	4.26981	0.326597	8.8088e-06
unknown_Clostridiales_[meta_mOTU_v2_6575]	1	192629727	1:192629727:G:C	C	G	0.107143	4.06006	0.315272	8.81355e-06
unknown_Ruminococcaceae_[meta_mOTU_v2_6478]	2	114351756	2:114351756:A:G	G	A	0.203237	3.4444	0.278349	8.86441e-06
unknown_Clostridiales_[meta_mOTU_v2_6632]	19	17128839	19:17128839:T:TA	TA	T	0.37782	2.46373	0.202949	8.87671e-06
Lachnospiraceae_bacterium_1_4_56FAA_[ref_mOTU_v2_4723]	16	87818569	16:87818569:G:A	A	G	0.471429	2.5433	0.210109	8.88163e-06
Holdemanella	6	490447	6:490447:C:G	G	C	0.0535714	7.20425	0.44453	8.90623e-06
Enterobacteriaceae_sp._[ref_mOTU_v2_0036]	10	29445940	10:29445940:T:C	C	T	0.247312	3.00496	0.247688	8.90683e-06
Clostridium_boltae/clostridioforme_[ref_mOTU_v2_0886]	12	69371558	12:69371558:T:C	C	T	0.0946429	4.33866	0.330436	8.94194e-06
unknown_Ruminococcaceae_[meta_mOTU_v2_5330]	17	38125891	17:38125891:C:T	T	C	0.159498	3.35036	0.272274	8.96983e-06
Clostridium_boltae/clostridioforme_[ref_mOTU_v2_0886]	8	38761852	8:38761852:T:G	G	T	0.258993	2.73331	0.226466	8.99521e-06
Eubacterium_ventriosum_[ref_mOTU_v2_4204]	2	67977196	2:67977196:A:G	G	A	0.0714286	7.90743	0.465726	8.99764e-06
unknown_Clostridiales_[meta_mOTU_v2_6371]	9	84419758	9:84419758:T:G	G	T	0.1125	4.35704	0.331537	9.02488e-06
Bifidobacterium_adolescentis_[ref_mOTU_v2_1156]	2	132923879	2:132923879:A:T	T	A	0.469643	0.428524	0.190904	9.04048e-06
Dorea_longicatena_[ref_mOTU_v2_2893]	5	140532420	5:140532420:G:C	C	G	0.200361	0.350224	0.236376	9.05414e-06
Enterobacteriaceae_sp._[ref_mOTU_v2_0036]	10	14518199	10:14518199:T:C	C	T	0.0625	6.67114	0.427662	9.09713e-06
unknown_Clostridiales_[meta_mOTU_v2_5805]	1	37524142	1:37524142:G:A	A	G	0.353047	2.80437	0.232394	9.11316e-06
Eubacterium_eligens_[ref_mOTU_v2_4389]	13	70452843	13:70452843:G:T	T	G	0.292419	2.84481	0.235629	9.11986e-06
Holdemanella	5	53107031	5:53107031:T:C	C	T	0.407143	0.326633	0.252187	9.1278e-06
Clostridium_sp._AT4_[meta_mOTU_v2_7263]	9	16265380	9:16265380:C:G	G	C	0.153571	3.36428	0.273458	9.14055e-06
Eubacterium_ventriosum_[ref_mOTU_v2_4204]	16	11296792	16:11296792:A:G	G	A	0.177419	3.10678	0.25551	9.14074e-06
unknown_Clostridiales_[meta_mOTU_v2_6602]	9	137779607	9:137779607:C:T	T	C	0.144643	0.267733	0.297027	9.14271e-06
Faecalibacterium_prausnitzii_[ref_mOTU_v2_1379]	14	36322222	14:36322222:ATC:A	A	ATC	0.322581	0.404794	0.203864	9.15712e-06
Bacteroides_rodentium/uniformis_[ref_mOTU_v2_0899]	2	211293873	2:211293873:TTTG:T	T	TTTG	0.351786	2.57217	0.212976	9.16707e-06
Dorea_formicigenerans_[ref_mOTU_v2_0973]	16	86980112	16:86980112:T:C	C	T	0.151786	0.297556	0.273279	9.18254e-06
Coprococcus_catus_[ref_mOTU_v2_4874]	1	229200985	1:229200985:A:G	G	A	0.182796	3.25126	0.265824	9.18872e-06
Blautia_sp._KLE_1732_[ref_mOTU_v2_0859]	4	169992246	4:169992246:T:C	C	T	0.464158	2.43841	0.200977	9.20374e-06
unknown_Ruminococcaceae_[meta_mOTU_v2_6478]	2	207355067	2:207355067:T:C	C	T	0.123656	3.94242	0.309333	9.22046e-06
unknown_Clostridiales_[meta_mOTU_v2_5712]	4	76768534	4:76768534:C:T	T	C	0.176364	0.243315	0.318755	9.24465e-06
Ruminococcus_bromii_[ref_mOTU_v2_4720]	20	17451220	20:17451220:A:G	G	A	0.353571	2.61716	0.216996	9.26379e-06
unknown_Clostridiales_[meta_mOTU_v2_7093]	2	164026197	2:164026197:G:A	A	G	0.385714	2.72626	0.226221	9.27591e-06
Clostridium_leptum_[ref_mOTU_v2_4234]	3	159692986	3:159692986:A:C	C	A	0.100358	4.18214	0.322767	9.29358e-06
Blautia_obeum_[ref_mOTU_v2_4719]	11	59066377	11:59066377:A:AAGAAG	AAGAAG	A	0.144737	3.51472	0.283551	9.29626e-06
Holdemanella	3	186550961	3:186550961:A:G	G	A	0.421429	2.81425	0.233425	9.30715e-06
Ruminococcus_bromii_[ref_mOTU_v2_4720]	1	248638500	1:248638500:T:G	G	T	0.158672	0.264154	0.300332	9.31453e-06
Clostridium_boltae/clostridioforme_[ref_mOTU_v2_0886]	6	31283317	6:31283317:T:C	C	T	0.319703	2.58229	0.21405	9.33528e-06
Bacteroides_fragilis/ovatus_[ref_mOTU_v2_1073]	19	786368	19:786368:C:A	A	C	0.321818	0.303298	0.26921	9.3525e-06
Collinsella_aerofaciens_[ref_mOTU_v2_1383]	18	20990252	18:20990252:C:T	T	C	0.193309	0.302202	0.27003	9.35431e-06
Eubacterium_sp._CAG:274_[meta_mOTU_v2_7140]	10	97266352	10:97266352:C:T	T	C	0.075	5.55964	0.38712	9.35644e-06
unknown_Clostridiales_[meta_mOTU_v2_6575]	12	19567755	12:19567755:A:G	G	A	0.137993	0.234138	0.327642	9.3716e-06
Faecalibacterium_prausnitzii_[ref_mOTU_v2_4875]	21	16168714	21:16168714:A:C	C	A	0.3375	2.63743	0.218888	9.39705e-06
Coprococcus_catus_[ref_mOTU_v2_4874]	9	72813081	9:72813081:T:C	C	T	0.153285	3.53076	0.284749	9.41156e-06
Erysipelotrichaceae_sp._[ref_mOTU_v2_0885]	2	224762088	2:224762088:TTATATATA:TATATATATATATATA	TATATATATATATATA	TTATATATA	0.211111	0.336737	0.245707	9.42845e-06
Enterobacteriaceae_sp._[ref_mOTU_v2_0036]	11	87827514	11:87827514:G:C	C	G	0.28777	2.83762	0.235469	9.4529e-06
Coprococcus_sp._[ref_mOTU_v2_0303]	13	110468273	13:110468273:C:T	T	C	0.0881295	4.6565	0.347302	9.45913e-06
Faecalibacterium_prausnitzii_[ref_mOTU_v2_4910]	5	106030081	5:106030081:C:A	A	C	0.374552	0.387718	0.213922	9.46388e-06
Dorea_formicigenerans_[ref_mOTU_v2_0973]	6	12447908	6:12447908:CAA:C	C	CAA	0.427798	2.68311	0.222848	9.47015e-06
Eubacterium_ramulus_[ref_mOTU_v2_2795]	2	174032800	2:174032800:A:ATTATTTCTAATAATAATAAATAAACT	ATTATTTCTAATAATAATAAATAAACT	A	0.1875	3.01831	0.249437	9.47718e-06
Coprococcus__[ref_mOTU_v2_4313]	11	130495094	11:130495094:G:T	T	G	0.4375	0.4179	0.197024	9.49044e-06
Blautia_obeum_[ref_mOTU_v2_4719]	13	30769250	13:30769250:A:G	G	A	0.153571	3.22093	0.264171	9.52437e-06
Bacteroides_dorei/vulgatus_[ref_mOTU_v2_0898]	20	17869020	20:17869020:CTGGGTGATAAT:C	C	CTGGGTGATAAT	0.3625	0.397079	0.208606	9.52974e-06
Holdemanella	5	89254428	5:89254428:C:T	T	C	0.330855	0.29589	0.275062	9.54431e-06
unknown_Clostridiales_[meta_mOTU_v2_6832]	6	88366708	6:88366708:C:T	T	C	0.482079	0.403823	0.204857	9.58159e-06
unknown_Ruminococcaceae_[meta_mOTU_v2_6905]	12	114665680	12:114665680:A:G	G	A	0.115942	0.25188	0.311503	9.5869e-06
Ruminococcus_torques_[ref_mOTU_v2_4718]	4	45528761	4:45528761:A:C	C	A	0.1625	3.43263	0.278656	9.60023e-06
Bacteroidia	4	90233160	4:90233160:T:TA	TA	T	0.0517857	0.131783	0.458025	9.65984e-06
Bacteroidales	4	90233160	4:90233160:T:TA	TA	T	0.0517857	0.131783	0.458025	9.65984e-06
Bacteroidetes	4	90233160	4:90233160:T:TA	TA	T	0.0517857	0.131783	0.458025	9.65984e-06
Faecalibacterium_prausnitzii_[ref_mOTU_v2_4211]	14	36322222	14:36322222:ATC:A	A	ATC	0.322581	0.419092	0.196565	9.67557e-06
Blautia_sp._KLE_1732_[ref_mOTU_v2_0859]	1	229200392	1:229200392:C:A	A	C	0.267857	3.10888	0.256384	9.68515e-06
unknown_Clostridiales_[meta_mOTU_v2_6852]	15	35106964	15:35106964:A:G	G	A	0.194643	3.48671	0.282372	9.72998e-06
bacterium_LF-3_[ref_mOTU_v2_3608]	9	4167470	9:4167470:G:C	C	G	0.3375	0.381527	0.217861	9.73957e-06
Roseburia_intestinalis_[ref_mOTU_v2_1427]	17	28278531	17:28278531:AT:ATT	ATT	AT	0.315217	2.69722	0.224406	9.79944e-06
Ruminococcus_gnavus_[ref_mOTU_v2_0280]	20	62945607	20:62945607:T:A	A	T	0.198148	0.24505	0.318099	9.82766e-06
unknown_Ruminococcaceae_[meta_mOTU_v2_6557]	3	115888087	3:115888087:T:C	C	T	0.471326	2.52752	0.209741	9.82994e-06
Streptococcus_parasanguinis_[ref_mOTU_v2_0144]	16	18185773	16:18185773:C:A	A	C	0.270609	2.63009	0.218744	9.83425e-06
Bifidobacterium_pseudocatenulatum_[ref_mOTU_v2_0632]	4	125689354	4:125689354:G:C	C	G	0.155357	0.293878	0.277076	9.88397e-06
Clostridium_innocuum_[ref_mOTU_v2_0643]	11	100248773	11:100248773:C:T	T	C	0.483929	2.70841	0.225452	9.89789e-06
Clostridium_boltae/clostridioforme_[ref_mOTU_v2_0886]	1	200064856	1:200064856:AT:A	A	AT	0.258993	2.67617	0.222753	9.90737e-06
Coprococcus_catus_[ref_mOTU_v2_4874]	2	33632282	2:33632282:T:C	C	T	0.328571	0.383088	0.217135	9.92138e-06
Ruminococcus_gnavus_[ref_mOTU_v2_0280]	6	7099776	6:7099776:A:G	G	A	0.0535714	0.138073	0.44808	9.92535e-06
Subdoligranulum_sp._4_3_54A2FAA_[ref_mOTU_v2_4738]	4	8656435	4:8656435:A:AC	AC	A	0.410394	2.48146	0.205681	9.92916e-06
Dorea_longicatena_[ref_mOTU_v2_4203]	7	109064120	7:109064120:C:A	A	C	0.208929	2.89428	0.24052	9.9388e-06
Clostridium_sp._CAG:217_[meta_mOTU_v2_7451]	5	78717399	5:78717399:GCA:G	G	GCA	0.102888	4.30174	0.330276	9.98131e-06

## Sheet: Sup Table 4
	Supplementary Table 2: Comparison between previously reported significant results from the most recent studies with our results. REF= reference allele; ALT= alternative alelle; ALT Frq= alternative allele frequency; SE=standard error; P= p value
								Previously reported results							Association analysis results
	Phenotye	Closest gene	SNP	Chromosome	Position	REF	ALT	ALT Frq	BETA	SE	P	Population	N	Study	ALT Frq	BETA	SE	P	Direction of association
	Bacteroides	B4GALNT3	rs7138520	12	482012	C	G	0.493439	0.108739	0.0198594	4.4e-08	EUR	5959	Qin et al. (b38)	0.416071	-0.143885	0.0798413	0.072661	Opposite
	Dorea	EBF3	rs10829667	10	129957484	G	A	0.144291	0.0601071	0.0101748	3.5e-09	EUR	5959	Qin et al. (b38)	0.317857	-0.144374	0.0903064	0.111075	Opposite
	Ruminococcus	LINC00355	rs359364	13	64671208	T	C	0.329252	-0.0984533	0.0178873	3.7e-08	EUR	5959	Qin et al. (b38)	0.428571	0.0792476	0.0863687	0.359689	Opposite
	s__CAG-274 sp000432155	SPAG17(dist=372033),TBX15(dist=325741)	rs56654623	1	118557302	G	A	0.0677736	0.215303	0.0388281	2.9e-08	EUR	5959	Qin et al. (b38)	0.0821429	-0.0473972	0.124735	0.704262	Opposite
	s__Eubacterium_I ramulus_A	LINC01572	rs2194316	16	72295611	T	C	0.315334	0.0523483	0.00937115	2.3e-08	EUR	5959	Qin et al. (b38)	0.44086	-0.113971	0.0667547	0.0889401	Opposite
	s__Faecalibacterium prausnitzii_E	SPATA8(dist=224589),LINC02254(dist=360167)	rs234545	15	97010204	A	C	0.444696	-0.0505812	0.00906824	2.4e-08	EUR	5959	Qin et al. (b38)	0.467742	0.0650408	0.0737513	0.378636	Opposite
	s__Ruminococcus_D bicirculans	LINC00355(dist=595197),LINC01052(dist=1194839)	rs359364	13	64671208	T	C	0.329252	-0.0977203	0.0178706	4.5e-08	EUR	5959	Qin et al. (b38)	0.428571	-1.51625e-05	0.0618275	0.999805	Same
	Bacteroides	RP5-971N18.3	rs6055485	20	8016252	T	C	0.31	-0.0403	0.0086	2.87e-06	JPT	1068	Ishida et al. (b37)	0.28853	-0.0685668	0.0865266	0.428817	Same
	Bacteroides	GPR133	rs11061269	12	131456449	G	A	0.04	-0.0902	0.0197	5.2e-06	JPT	1068	Ishida et al. (b37)	0.0482143	-0.0249661	0.186182	0.893429	Same
	Bacteroides	RP11-267A15.1	rs2964102	5	173763567	A	G	0.24	-0.0441	0.0098	7.6e-06	JPT	1068	Ishida et al. (b37)	0.235714	0.11449	0.0874164	0.191427	Opposite
	Bacteroides	CTNNA2	rs726236	2	79575187	A	G	0.36	-0.0374	0.0083	7.95e-06	JPT	1068	Ishida et al. (b37)	0.341071	0.0634957	0.0842661	0.45181	Opposite
	Bacteroides	RP11-25E2.1	rs35423	12	115583800	C	T	0.46	0.0356	0.008	8.45e-06	JPT	1068	Ishida et al. (b37)	0.446429	-0.00698568	0.0782163	0.928901	Opposite
	Bifidobacterium	DNAH14	rs16858926	1	225156457	G	A	0.28	0.136	0.029	2.55e-06	JPT	1068	Ishida et al. (b37)	0.263441	0.0522415	0.0971751	0.591305	Same
	Bifidobacterium	FOLR4	rs669634	11	94021448	G	A	0.28	0.133	0.029	5.77e-06	JPT	1068	Ishida et al. (b37)	0.256272	-0.149693	0.0960377	0.120267	Opposite
	Blautia	BRI3BP	rs7973861	12	125519677	A	C	0.16	-0.0944	0.0188	5.93e-07	JPT	1068	Ishida et al. (b37)	0.179856	0.0872178	0.112551	0.439083	Opposite
	Blautia	PES1	rs5753231	22	31003069	C	T	0.13	0.098	0.0211	3.67e-06	JPT	1068	Ishida et al. (b37)	0.107914	-0.0597759	0.139526	0.668696	Opposite
	Blautia	CDH13	rs11649622	16	83605265	G	A	0.17	0.0876	0.0192	5.74e-06	JPT	1068	Ishida et al. (b37)	0.189964	0.0895135	0.108524	0.410214	Same
	Blautia	RP11-526H11.1	rs17078639	18	65845649	G	A	0.25	-0.0719	0.0159	7.04e-06	JPT	1068	Ishida et al. (b37)	0.252688	0.138452	0.101161	0.172276	Opposite
	Blautia	ANGPT1	rs10955457	8	108537188	G	A	0.48	0.0631	0.014	7.48e-06	JPT	1068	Ishida et al. (b37)	0.464158	0.0189481	0.0872217	0.828189	Same
	Blautia	RP11-568A19.1	rs9934899	16	8470582	A	G	0.06	0.141	0.031	7.59e-06	JPT	1068	Ishida et al. (b37)	0.0446429	-0.51447	0.206271	0.0132358	Opposite
	Clostridium	DCC	rs10502971	18	50887961	G	A	0.04	0.371	0.078	2.55e-06	JPT	1068	Ishida et al. (b37)	0.0483871	-0.0236894	0.201702	0.906595	Opposite
	Clostridium	SEMA5B	rs6786625	3	122713511	G	A	0.06	-0.313	0.067	3.37e-06	JPT	1068	Ishida et al. (b37)	0.0483871	-0.382269	0.191071	0.0464529	Same
	Coprococcus	TGFBRAP1	rs2679876	2	105938107	G	A	0.26	0.0386	0.0084	4.41e-06	JPT	1068	Ishida et al. (b37)	0.271429	0.19661	0.092921	0.0352878	Same
	Coprococcus	PDE3A	rs10770678	12	20770578	G	A	0.01	-0.157	0.035	6.38e-06	JPT	1068	Ishida et al. (b37)	0.00892857	0.0519061	0.437463	0.905641	Opposite
	Coprococcus	SRRM1P2	rs17793314	3	84072534	A	G	0.35	-0.0346	0.007	8.4e-06	JPT	1068	Ishida et al. (b37)	0.366071	-0.036597	0.0811143	0.65223	Same
	Coprococcus	ANK2	rs1448221	4	113779891	A	C	0.18	0.0436	0.0098	8.56e-06	JPT	1068	Ishida et al. (b37)	0.203571	-0.0225977	0.102309	0.825359	Opposite
	Dorea	CSMD1	rs17068729	8	3904006	G	A	0.34	-0.0367	0.0074	7.25e-07	JPT	1068	Ishida et al. (b37)	0.328571	-0.116849	0.0866795	0.178791	Same
	Dorea	RP11-394D2.1	rs10819824	9	103514183	T	C	0.05	-0.0744	0.0159	3.31e-06	JPT	1068	Ishida et al. (b37)	0.046595	-0.396416	0.201697	0.0504158	Same
	Dorea	SUGCT	rs6462986	7	40653684	G	A	0.22	0.0378	0.0083	6.5e-06	JPT	1068	Ishida et al. (b37)	0.189286	-0.0204058	0.106701	0.848482	Opposite
	Dorea	PRKCB	rs198188	16	24136201	G	A	0.36	0.0317	0.0071	9.5e-06	JPT	1068	Ishida et al. (b37)	0.358423	-0.0580251	0.0862573	0.501728	Opposite
	Eubacterium	ZCWPW2	rs6551253	3	28412966	T	C	0.22	-0.518	0.11	2.52e-06	JPT	1068	Ishida et al. (b37)	0.253571	-0.200401	0.0926566	0.0314481	Same
	Eubacterium	RP11-1072N2.4	rs177710	5	84701663	G	A	0.03	1.13	0.25	6.69e-06	JPT	1068	Ishida et al. (b37)	0.0267857	0.457235	0.271315	0.0931166	Same
	Eubacterium	CTC-552D5.1	rs10519630	5	119657733	T	C	0.17	0.532	0.118	7.02e-06	JPT	1068	Ishida et al. (b37)	0.193548	0.0550829	0.106273	0.604672	Same
	Eubacterium	SNORD36	rs645580	20	46759303	G	A	0.27	-0.453	0.1	7.15e-06	JPT	1068	Ishida et al. (b37)	0.282143	-0.0302466	0.0960018	0.752962	Same
	Eubacterium	THSD4	rs7181633	15	71843315	G	A	0.16	0.522	0.117	9.59e-06	JPT	1068	Ishida et al. (b37)	0.176786	-0.0393963	0.114194	0.730371	Opposite
	Faecalibacterium	AC093875.1	rs1460148	4	137707853	C	T	0.50	0.0524	0.0107	1.1e-06	JPT	1068	Ishida et al. (b37)	0.496416	0.0764291	0.0822532	0.353638	Same
	Faecalibacterium	ABCC13	rs28699022	21	15742124	C	T	0.09	0.0841	0.0184	5.66e-06	JPT	1068	Ishida et al. (b37)	0.121429	-0.222679	0.130991	0.0903119	Opposite
	Ruminococcus	RPS6KC1	rs17020327	1	213420895	T	C	0.20	0.267	0.054	9.92e-07	JPT	1068	Ishida et al. (b37)	0.175	-0.161969	0.112548	0.151296	Opposite
	Ruminococcus	KIAA0947	rs10512804	5	5689218	T	C	0.10	0.343	0.07	9.99e-07	JPT	1068	Ishida et al. (b37)	0.1	0.0073388	0.154154	0.962065	Same
	Ruminococcus	FGF12	rs11721107	3	191897771	C	T	0.05	0.437	0.092	2.14e-06	JPT	1068	Ishida et al. (b37)	0.0375	0.0387643	0.230314	0.866467	Same
	Ruminococcus	NACAP6	rs11133838	5	16254310	A	G	0.18	0.237	0.051	4.39e-06	JPT	1068	Ishida et al. (b37)	0.157143	-0.0684192	0.119689	0.568049	Opposite
	Ruminococcus	LPHN2	rs17106647	1	81998027	C	T	0.25	-0.219	0.048	5.55e-06	JPT	1068	Ishida et al. (b37)	0.256272	0.102336	0.100017	0.307155	Opposite
	Streptococcus	MAD1L1	rs10275045	7	1920826	C	T	0.37	0.295	0.065	5.98e-06	JPT	1068	Ishida et al. (b37)	0.357143	0.0210523	0.08734	0.809711	Same
	Streptococcus	NKAIN2	rs928529	6	124142979	C	A	0.49	0.279	0.062	8.56e-06	JPT	1068	Ishida et al. (b37)	0.494643	0.0969503	0.0828528	0.242992	Same
	Streptococcus	SIM1	rs1395118	6	100791267	T	G	0.09	-0.488	0.109	8.63e-06	JPT	1068	Ishida et al. (b37)	0.116071	-0.00278742	0.126004	0.982367	Same
	Bifidobacterium	SOX1	rs7322849	13	112859829	C	T	0.176	0.112428	0.0201813	1.08368e-08	Multi	14778	Kurilshikov et al. (b37)	0.428571	0.0690904	0.0822849	0.401862	Same
	Eubacterium	ADCYAP1R1	rs17159861	7	31085162	T	C	0.128	0.096	0.016	1.03e-08	Multi	17380	Kurilshikov et al. (b37)	0.123214	-0.0985718	0.134955	0.465787	Opposite
	Ruminococcus	CHST1	rs10769159	11	45688595	C	G	0.454	-0.0640277	0.0110059	5.29128e-09	Multi	16603	Kurilshikov et al. (b37)	0.455357	0.0240331	0.086779	0.782038	Opposite

## Sheet: Sup Table 5
		Supplementary Table 5: Annotation of variants with SNPeff. Classification by effect and impact. Common high impactvariants were extracted for downstream analysis (in bold)
		Effect from SnpEff	Impact	Number of variants by effect	Number of variants by impact		Extracted data	Number of variants
		FRAME_SHIFT	HIGH	4426	10502		High impact MAF > 0.05	1412
		SPLICE_SITE_ACCEPTOR	HIGH	1707
		SPLICE_SITE_DONOR	HIGH	2276
		STOP_LOST	HIGH	131
		START_LOST	HIGH	273
		STOP_GAINED	HIGH	1689
		CODON_INSERTION	MODERATE	762	127447
		CODON_CHANGE_PLUS CODON_INSERTION	MODERATE	389
		CODON_DELETION	MODERATE	1429
		CODON_CHANGE_PLUS CODON_DELETION	MODERATE	927
		NON_SYNONYMOUS_CODING	MODERATE	123935
		UTR_5_DELETED	MODERATE	1
		CODON_CHANGE	MODERATE	4
		NON_SYNONYMOUS_START	LOW	24	151828
		START_GAINED	LOW	13082
		SYNONYMOUS_CODING	LOW	138560
		SYNONYMOUS_START	LOW	47
		SYNONYMOUS_STOP	LOW	115
		DOWNSTREAM	MODIFIER	4311197	43609667
		EXON	MODIFIER	372886
		INTERGENIC	MODIFIER	5971180
		INTRAGENIC	MODIFIER	2115
		INTRON	MODIFIER	28340149
		UPSTREAM	MODIFIER	4279501
		UTR_3_PRIME	MODIFIER	261463
		UTR_5_PRIME	MODIFIER	71176

## Sheet: Sup Table 6
Supplementary Table 6: rs5798345 PheWAS results with all available Bacteroidetes taxa in our cohort, excluding Bacteroides uniformis.
Taxa	Beta	SE	P
Bacteroidetes	0.294698	0.0827121	0.000435312
Bacteroidia	0.294698	0.0827121	0.000435312
Bacteroidales	0.294698	0.0827121	0.000435312
Bacteroidaceae	0.248513	0.0824355	0.00282433
Bacteroides	0.248513	0.0824355	0.00282433
Bacteroides_fragilis.ovatus_.ref_mOTU_v2_1073.	0.194823	0.0677463	0.0043603
Bacteroidales_sp._.ref_mOTU_v2_1074.	0.192581	0.0684524	0.0052727
Bacteroides_stercoris_.ref_mOTU_v2_0275.	0.169958	0.0628569	0.00730004
Bacteroides_thetaiotaomicron_.ref_mOTU_v2_0897.	0.161828	0.0617432	0.00927781
Bacteroides_massiliensis_.ref_mOTU_v2_0455.	0.11333	0.0536426	0.0355707
Bacteroides_plebeius_.ref_mOTU_v2_4343.	0.119761	0.0589062	0.0430488
Bacteroides_dorei.vulgatus_.ref_mOTU_v2_0898.	0.163892	0.0810023	0.0440531
Bacteroides_salyersiae_.ref_mOTU_v2_0458.	0.0634478	0.0326798	0.0532658
Bacteroides_cellulosilyticus.timonensis_.ref_mOTU_v2_0692.	0.0596322	0.0441025	0.177496
Bacteroides_eggerthii_.ref_mOTU_v2_1410.	0.0504774	0.0389376	0.195985
Bacteroides_nordii_.ref_mOTU_v2_0302.	-0.021044	0.016468	0.20242
Bacteroides_finegoldii_.ref_mOTU_v2_1409.	0.0441458	0.0380311	0.246783
Bacteroides_coprocola_.ref_mOTU_v2_4312.	0.0583658	0.0569151	0.306074
Bacteroides_caccae_.ref_mOTU_v2_1382.	0.0544559	0.0534902	0.309588
Bacteroides_clarus_.ref_mOTU_v2_4945.	0.0286145	0.032922	0.385551
Bacteroides_sp._CAG.462_.meta_mOTU_v2_5709.	-0.0154476	0.0218609	0.480422
Bacteroides_xylanisolvens_.ref_mOTU_v2_1072.	0.0379245	0.0637987	0.552729
Bacteroides_sp._CAG.144_.meta_mOTU_v2_7324.	-0.0127026	0.0218028	0.560653
Bacteroides_intestinalis_.ref_mOTU_v2_4321.	-0.0154847	0.028374	0.58571
Bacteroides_faecis_.ref_mOTU_v2_1706.	-0.0115297	0.021867	0.598454
Bacteroides_fragilis_.ref_mOTU_v2_0287.	-0.0244541	0.0525671	0.642175
Bacteroides_coprophilus_.ref_mOTU_v2_4472.	0.0142283	0.0337602	0.673769
Bacteroides_fragilis_.ref_mOTU_v2_0286.	-0.0029962	0.0255005	0.906557

## Sheet: Sup Table 7
		Supplementary Table 6: MAGMA gene-based association significant results from 96 genes with more than one high impact SNP. nSNPs= number of SNPs mapped to each gene; P= p value
		Associated taxa/bacterial pathway	Gene	Chromosome	Start	Stop	nSNPS	P
		Anaerostipes	APOL4	22	36585176	36600879	2	0.00011118
		Roseburia	WNK1	12	861759	1020618	2	0.0001404
		Citrate cycle (TCA cycle) [PATH:ko00020]	MS4A14	11	60163487	60185229	2	0.00019312
		Vancomycin resistance [PATH:ko01502]	SNTG2	2	946554	1371401	2	0.0001935
		Bacterial motility proteins [BR:ko02035]	ADAMTS1	21	28208606	28217728	3	0.00032325
		Phosphotransferase system (PTS) [PATH:ko02060]	AMACR	5	33987091	34008220	2	0.00034405
		Mismatch repair [PATH:ko03430]	FMO5	1	146655884	146697390	2	0.00037329
		Mismatch repair [PATH:ko03430]	ABCA10	17	67144148	67240956	4	0.00038318
		unknown_Clostridiales_[meta_mOTU_v2_5805]	HLA-A	6	29910247	29913661	3	0.00040031
		Bilophila_wadsworthia_[ref_mOTU_v2_1149]	CACNB1	17	37329709	37353956	2	0.00041497
		bacterium_LF-3_[ref_mOTU_v2_3608]	TRA	14	22090057	23021075	5	0.00045375
		Clostridiaceae	PDE4DIP	1	144851424	145076186	3	0.00046733
		Ruminococcus_torques_[ref_mOTU_v2_1376]	GSE1	16	85203152	85709812	2	0.00052018
		Eggerthella_lenta_[ref_mOTU_v2_0642]	SLC41A3	3	125725200	125820398	2	0.00057173
		Ruminococcus_bicirculans_[ref_mOTU_v2_2358]	OR4D10	11	59244903	59245838	2	0.00064965
		Ruminococcus_bromii_[ref_mOTU_v2_4720]	MS4A14	11	60163487	60185229	2	0.00065968
		Eubacterium_rectale_[ref_mOTU_v2_1416]	NUP93	16	56764017	56882637	2	0.00080981
		unknown_Clostridium_[meta_mOTU_v2_6792]	PDE4DIP	1	144851424	145076186	3	0.00089807
		Blautia_obeum_[ref_mOTU_v2_4719]	ATP8A2	13	25946209	26599989	2	0.00095754

## Sheet: Sup Table 8
Supplementary Table 7: rs671 results from genome-wide association analysis. Lead variants with nominally significant results are shown. SE=standard error; P= p value
Taxa/Pathway	BETA	SE	P
Firmicutes	0.282614	0.101184	0.00560164
Bacterial chemotaxis [PATH:ko02030]	0.265974	0.0981513	0.00717062
Streptococcus_salivarius_[ref_mOTU_v2_0199]	0.25469	0.0964512	0.00876686
ABC transporters [PATH:ko02010]	0.246387	0.100889	0.0152535
unknown_Clostridiales_[meta_mOTU_v2_6088]	-0.193997	0.0810255	0.0173486
Clostridium_innocuum_[ref_mOTU_v2_0643]	0.174486	0.0752107	0.0211029
Bacilli	0.222919	0.0975043	0.0230292
Streptococcaceae	0.212862	0.0969926	0.0290587
Lactobacillales	0.212588	0.0973775	0.0299039
Streptococcus	0.210774	0.09717	0.0309622
Folate biosynthesis [PATH:ko00790]	-0.201448	0.0966303	0.0380515
Two-component system [PATH:ko02020]	0.202829	0.0979574	0.0393664
Propanoate metabolism [PATH:ko00640]	-0.155243	0.0753606	0.0403747
Porphyrin and chlorophyll metabolism [PATH:ko00860]	0.203888	0.0995332	0.0415014
unknown_Clostridiales_[meta_mOTU_v2_5805]	0.204141	0.100671	0.0435803
Pentose phosphate pathway [PATH:ko00030]	-0.205201	0.101493	0.0441989

## Sheet: Sup Table 9
Supplementary Table 7. Causal mediation analysis between fecal carbohydrates, plasma cytokines, and clinical markers grouped by genotype including rs671
Fecal carbohydrate	Plasma cytokine	Clinical marker	1000SNPs_Z_TE_difference_mean	1000SNPs_Z_ADE_difference_mean	1000SNPs_Z_ACME_difference_mean	rs671_Z_TE_difference	rs671_Z_ADE_difference	rs671_Z_ACME_difference
Mannitol	TNFalpha	HOMA-IR	0.143824	0.106963	0.145479	0.888158	2.15321	0.249725
Glucosamine	Leptin	HOMA-IR	0.129271	0.125631	0.0420957	1.71692	1.68782	1.49723
Xylose	Leptin	HOMA-IR	0.00921631	0.0155196	0.03157	0	0	0.420326
Glucosamine	Adiponectin	HOMA-IR	0.127164	0.0761066	0.124722	1.9151	2.64872	0.370642
Galactose	Adiponectin	HOMA-IR	0.0885577	0.0838738	0.118894	2.1426	2.18053	2.4578
Xylose	IL-10	HOMA-IR	0.00878585	0.0860007	0.0579444	0	0.694303	-1.35561
Fructose	IL-10	HOMA-IR	0.0592335	0.0788534	0.106884	0	-0.322789	1.10188
Mannose	IL-10	HOMA-IR	0.125959	0.0681435	0.122129	1.60038	1.01709	0.809884
Glucosamine	Serpin E1	HOMA-IR	0.138812	0.105973	0.0839172	1.93421	0.593682	1.28832
Mannose	Serpin E1	HOMA-IR	0.133758	0.096555	0.143328	1.66005	1.6505	1.36123
Mannitol	Serpin E1	HOMA-IR	0.143896	0.144232	0.106635	0.588344	-1.20433	1.12207
Glucosamine	Leptin	BMI	0.136272	0.1302	0.0258848	1.28161	1.36503	1.39967
Glucosamine	Adiponectin	BMI	0.131014	0.0753332	0.14037	1.79585	1.79187	0.569046
Xylose	IL-10	BMI	0.00605928	0.0167219	0.166468	0	0.322789	-0.999146
Mannose	IL-10	BMI	0.10021	0.0252805	0.0985776	0.763504	0.747828	-0.405162
Glucosamine	Serpin E1	BMI	0.140413	0.0586518	0.00271687	1.17879	0.483493	0.69983
Mannose	Serpin E1	BMI	0.111429	0.0810475	0.122748	0.454981	1.05682	0
Lactulose	Serpin E1	BMI	0.0705167	0.0668899	0.055078	-0.426655	0.41094	-0.715734
Glucosamine	Resistin	HDL-C	0.132027	0.169336	0.13926	0.479971	0.561995	0.58103
Xylose	Resistin	HDL-C	0.0441001	0.102295	0.0290725	0	0.649738	0
Glucosamine	Leptin	HDL-C	0.131328	0.141967	0.0830001	0.533599	1.19937	0.327201
Glucosamine	Adiponectin	HDL-C	0.142704	0.0611091	0.099589	0.903551	2.54342	-1.65127
Rhamnose	Adiponectin	HDL-C	0.153437	0.0475943	0.149504	1.97102	2.95204	0.411438
Xylose	IL-10	HDL-C	0.0370035	0.153198	0.0747848	0.322789	0.351313	-0.210335
Rhamnose	IL-10	HDL-C	0.156079	0.127514	0.0813634	1.59231	0.982542	1.32303
Glucosamine	Serpin E1	HDL-C	0.132247	0.143306	0.0506114	0.881974	0.593682	-0.206188
Rhamnose	Serpin E1	HDL-C	0.163235	0.172109	0.0872402	1.45072	0.858148	1.2409
Rhamnose	Adiponectin	TG	0.139671	0.0402871	0.158764	1.41715	2.93607	0.496786
Rhamnose	Serpin E1	TG	0.142585	0.144422	0.101853	1.76449	0.483493	1.28161
*TE:Total effect, ADE: Average direct effect, ACME: Average causal mediation effect.
*1000SNPs_Z_{TE/ADE/ACME}_difference_mean: the mean value of Z-score differences of each effects across 1000 SNPs between two groups
*rs671_Z_{TE/ADE/ACME}_difference: Z-score differences of each effects for rs671 between two groups
